# Supplementary material for: Lifestyle and Genetic Factors Modify Parent-of-Origin Effects on the Human Methylome
Source: eBioMedicine. 2021 Dec 6;74:103730. doi: 10.1016/j.ebiom.2021.103730 (PMC8654798; doi:10.1016/j.ebiom.2021.103730)
Supplement: Supplementary file 2 [file mmc2.xlsx]

## Sheet: s1
Supplementary table 1. Collected environmental and genetic modifier variables in GS:SFHS
Type of modifer	Category	Variable name	Description	N_missing_dis(N_total:1663)	N_missing_repli(N_total:652)	Variable type(0: contineous; 1: binary and categorical)	Source(2:derived genetic scores,1: collected in GS:SFHS; 0:collected through data linkage)	Note
environmental	baseline non-genetic	Age	Age at interview	0	0	0	1
environmental	baseline non-genetic	Sex	Gender	43	1	1	1
environmental	birth	APGAR 1 MINUTE	APGAR score measured in 1 minute after birth	1032	434	0	0
environmental	birth	APGAR 5 MINUTES	APGAR score measured in 5 minute after birth	1033	436	0	0
environmental	birth	Birth seasonautumn	Born at autumn	59	18	1	1
environmental	birth	Birth seasonspring	Born at spring	59	18	1	1
environmental	birth	Birth seasonsummer	Born at summer	59	18	1	1
environmental	birth	Birth seasonwinter	Born at winter	59	18	1	1
environmental	birth	Birthweight final with sex gest corrected	Birth: gestational age and gender adjusted birth weight	815	378	0	0
environmental	birth	BornOutsideUK	Born outside UK or not	56	4	1	1
environmental	birth	Father age when born	Father's age when you were born	104	34	0	1
environmental	birth	Father smoker before preg	Father started smoking before mother's pregnance	872	461	1	0
environmental	birth	Foetal distress	Birth: foetal distress	1130	552	0	0
environmental	birth	Gestation final	Gestational age(weeks)	814	378	0	0
environmental	birth	Jaundice	Jaundice	1102	452	1	0
environmental	birth	GUTHRIE	GUTHRIE test	1127	549	1	0
environmental	birth	MOB	Month of birth	16	18	0	1
environmental	birth	Mother age when born	Mother's age when you were born	81	27	0	1
environmental	birth	Mother duration of labour	Duration of labour	1154	496	0	0
environmental	birth	Mother smoker before preg	Mother started smoking before pregnance	333	204	1	0
environmental	birth	Mother smoker during preg	Mother was smoking during pregnance	897	405	1	0
environmental	birth	Mother special care unit baby 1 binary	Accepted special care when born	1158	495	1	0
environmental	Jaundice	Age started smoke	Age when started to smoke	945	353	0	1
environmental	life style	DairyFREQ	Diet: dairy frequency	96	20	0	1
environmental	life style	EggsFREQ	Diet: egg frequency	119	24	0	1
environmental	life style	FishFREQ	Diet: fish frequency	303	65	0	1
environmental	life style	FruitFREQ	Diet: fruit frequency	100	18	0	1
environmental	life style	Lifetime smoking status	Smoking status:Yes, currently smoke/Yes, but stopped within past 12 months/Yes, but stopped more than 12 months ago/No, never smoked	59	7	0	1
environmental	life style	MeatFREQ	Diet: meat frequency	136	29	0	1
environmental	life style	ModerateActH log trans 4SD checked	Moderate physical activity	96	27	0	1
environmental	life style	Pack years	Pack years of smoking	44	1	0	1
environmental	life style	PoultryFREQ	Diet: poultry frequency	133	21	0	1
environmental	life style	QCed alcohol units log trans 4SD checked	Alcohol consumption by units	179	41	0	1
environmental	life style	Smoke statusex.smoker	Ex-smoker	59	7	1	1
environmental	life style	Smoke statusnon.smoker	Never smoke	59	7	1	1
environmental	life style	Smoke statussmoker	Current smoker	59	7	1	1
environmental	life style	VegFREQ	Diet: vegetable frequency	139	28	0	1
environmental	life style	VigorousActH log trans 4SD checked	Vigorous physical activity	96	27	0	1
environmental	living/social-economic status	Alzheimers F	Father has alzheimers	44	1	1	1
environmental	living/social-economic status	Alzheimers M	Mother has alzheimers	44	1	1	1
environmental	living/social-economic status	Child age when fatherdead	Age when father dead	1415	520	0	1
environmental	living/social-economic status	Child age when motherdead	Age when mother dead	1624	624	0	1
environmental	living/social-economic status	Depression F	Father is depresive	44	1	1	1
environmental	living/social-economic status	Depression M	Mother is depressive	44	1	1	1
environmental	living/social-economic status	Exposure home no 4SD check	Regularly exposed to smoke at home: Yes a lot/Yes some/Yes a little/No none at all	179	53	0	1
environmental	living/social-economic status	Exposure other no 4SD check	Regularly exposed to other people's smoke in other places (eg social groups): Yes a lot/Yes some/Yes a little/No none at all	159	38	0	1
environmental	living/social-economic status	Exposure week 9 levels no 4SD check	Hours per week of smoke exposure	161	53	0	1
environmental	living/social-economic status	Father age when he dead	Father's age when he was dead	1421	525	0	1
environmental	living/social-economic status	Father current	Father is current smoker	847	454	1	0
environmental	living/social-economic status	Father ever	Father has smoked	847	454	1	0
environmental	living/social-economic status	FatherDead	Father was dead or not at the time of interview	56	4	1	1
environmental	living/social-economic status	Income	Income	236	80	0	1
environmental	living/social-economic status	Jobless years	Jobless years	696	306	0	1
environmental	living/social-economic status	Live with spouse	Live with a spouse or not	67	14	1	1
environmental	living/social-economic status	Mother age when she dead	Mother's age when she was dead	1624	624	0	1
environmental	living/social-economic status	Mother current	Mother is current smoker	280	185	1	0
environmental	living/social-economic status	Mother ever	Mother has smoked	274	182	1	0
environmental	living/social-economic status	MotherDead	Mother was dead or not at the time of interview	56	4	1	1
environmental	living/social-economic status	N people sharing household	N people sharing household	57	6	0	1
environmental	living/social-economic status	Night hours	If employed, hours per week working in the evening/overnight	351	135	0	1
environmental	living/social-economic status	Parent current	At least one parent is current smoker	913	541	1	0
environmental	living/social-economic status	Parent ever	At least one parent has smoked	513	304	1	0
environmental	living/social-economic status	SIMD quantile	Scottish Index of Multiple Deprivation	129	49	0	1
environmental	medication	Medication antidep	Medication antidepresent	905	285	1	1
environmental	medication	Medication aspirin	Medication aspirin	926	293	1	1
environmental	medication	Medication bp	Medication blood pressure	917	291	1	1
environmental	medication	Medication cholesterol	Medication cholesterol	921	291	1	1
environmental	medication	Medication contra	Medication contra	895	279	1	1
environmental	medication	Medication hrt	Medication heart	928	298	1	1
environmental	medication	Medication insulin	Medication insulin	928	297	1	1
environmental	medication	Medication mood	Medication mood disorder	931	296	1	1
environmental	menarche/menopause related event	Hadperiod	Ever had period or not	706	284	1	1
environmental	menarche/menopause related event	Menarche	Age(bin) of first period	678	286	0	1
environmental	menarche/menopause related event	Menopause	Age(bin) when period stopped?	1515	599	0	1
environmental	menarche/menopause related event	Still has period	Whether still has period	783	312	1	1
Genetic	DNA methylation/imprinting machinery genes	Elastic net whole blood NLRP2	Predicted expression in whole blood using elastic net	0	0	0	2	SCMC members
Genetic	DNA methylation/imprinting machinery genes	Elastic net whole blood NLRP7	Predicted expression in whole blood using elastic net	0	0	0	2	oocyte- specific imprint establishment
Genetic	DNA methylation/imprinting machinery genes	Elastic net whole blood PADI6	Predicted expression in whole blood using elastic net	0	0	0	2	SCMC members
Genetic	DNA methylation/imprinting machinery genes	Elastic net whole blood POU5F1	Predicted expression in whole blood using elastic net	0	0	0	2	Binding of factor (e.g. CTCF or POU5F1) on unmethylated IC allows protection from IC methylation
Genetic	DNA methylation/imprinting machinery genes	Elastic net whole blood ZNF445	Predicted expression in whole blood using elastic net	0	0	0	2	cooperates with ZFP57 at nearly all ICRs to maintain methylation imprints in mice, and perhaps has an even more important role than ZFP57 in humans
Genetic	DNA methylation/imprinting machinery genes	Mashr whole blood CTCF	Predicted expression in whole blood using mashr	0	0	0	2	maintain the unmethylated status
Genetic	DNA methylation/imprinting machinery genes	Mashr whole blood DNMT3A	Predicted expression in whole blood using mashr	0	0	0	2	the de novo DNA methyltransferase
Genetic	DNA methylation/imprinting machinery genes	Mashr whole blood DNMT3B	Predicted expression in whole blood using mashr	0	0	0	2	the de novo DNA methyltransferase
Genetic	DNA methylation/imprinting machinery genes	Mashr whole blood KDM1A	Predicted expression in whole blood using mashr	0	0	0	2	Successive removal of dimethylation and trimethylation of histone H3K4 by KDM1A or KDM1B
Genetic	DNA methylation/imprinting machinery genes	Mashr whole blood KDM1B	Predicted expression in whole blood using mashr	0	0	0	2	Successive removal of dimethylation and trimethylation of histone H3K4 by KDM1A or KDM1B
Genetic	DNA methylation/imprinting machinery genes	Mashr whole blood MBD3	Predicted expression in whole blood using mashr	0	0	0	2	the readers, methyl- CpG-binding domain (MBD) proteins
Genetic	DNA methylation/imprinting machinery genes	Mashr whole blood MBD4	Predicted expression in whole blood using mashr	0	0	0	2	the readers, methyl- CpG-binding domain (MBD) proteins
Genetic	DNA methylation/imprinting machinery genes	Mashr whole blood SIRT1	Predicted expression in whole blood using mashr	0	0	0	2	the NADdependent deacetylase SIRT1 has been shown to protect methylation at imprinted loci by directly regulating acetylation of DNMT3L,
Genetic	DNA methylation/imprinting machinery genes	Mashr whole blood TET1	Predicted expression in whole blood using mashr	0	0	0	2	Reprogramming of imprinted methylation follows slower kinetics. In mice, it is associated with oxidation of 5mC to 5-hydroxymethylcytosine (5hmC) by ten-eleven translocation 5mC dioxygenase 1 (TET1) and TET2
Genetic	DNA methylation/imprinting machinery genes	Mashr whole blood TET2	Predicted expression in whole blood using mashr	0	0	0	2	Reprogramming of imprinted methylation follows slower kinetics. In mice, it is associated with oxidation of 5mC to 5-hydroxymethylcytosine (5hmC) by ten-eleven translocation 5mC dioxygenase 1 (TET1) and TET2
Genetic	DNA methylation/imprinting machinery genes	Mashr whole blood TLE6	Predicted expression in whole blood using mashr	0	0	0	2	subcortical maternal complex (SCMC) uniquely expressed in mammalian oocytes and early embryos
Genetic	DNA methylation/imprinting machinery genes	Mashr whole blood TRIM28	Predicted expression in whole blood using mashr	0	0	0	2	methylation maintenance
Genetic	Folate-related	Diet folate gwas S1	Polygenic score for diet folate at P cut-off of 0.01	0	0	0	2	Folate and one-carbon metabolism play information role in DNA methylation dynamics and genomic imprinting, and genetic variation can contribute to variation in this pathway
Genetic	Folate-related	Diet folate gwas S2	Polygenic score for diet folate at P cut-off of 0.2	0	0	0	2	Folate and one-carbon metabolism play information role in DNA methylation dynamics and genomic imprinting, and genetic variation can contribute to variation in this pathway
Genetic	Folate-related	Diet folate gwas S3	Polygenic score for diet folate at P cut-off of 0.5	0	0	0	2	Folate and one-carbon metabolism play information role in DNA methylation dynamics and genomic imprinting, and genetic variation can contribute to variation in this pathway
Genetic	Folate-related	Folate pathway B12	Polygenic score for B12	0	0	0	2	Folate and one-carbon metabolism play information role in DNA methylation dynamics and genomic imprinting, and genetic variation can contribute to variation in this pathway
Genetic	Folate-related	Folate pathway B6	Polygenic score for B6	0	0	0	2	Folate and one-carbon metabolism play information role in DNA methylation dynamics and genomic imprinting, and genetic variation can contribute to variation in this pathway
Genetic	Folate-related	Iresh sig serum folate	Polygenic score for serun folate	0	0	0	2	Folate and one-carbon metabolism play information role in DNA methylation dynamics and genomic imprinting, and genetic variation can contribute to variation in this pathway
Genetic	Folate-related	One carbon cystathionine	Polygenic score for cystathionine	0	0	0	2	Folate and one-carbon metabolism play information role in DNA methylation dynamics and genomic imprinting, and genetic variation can contribute to variation in this pathway
Genetic	Folate-related	One carbon homocysteine	Polygenic score for homocysteine	0	0	0	2	Folate and one-carbon metabolism play information role in DNA methylation dynamics and genomic imprinting, and genetic variation can contribute to variation in this pathway
Genetic	Folate-related	One carbon PC1	Polygenic score for PC1 of multiple metabolites	0	0	0	2	Folate and one-carbon metabolism play information role in DNA methylation dynamics and genomic imprinting, and genetic variation can contribute to variation in this pathway

## Sheet: s2
Supplementary table 2. the list of DNA methylation or imprinting-specific machinery genes and the literature mentioned them
Machinery genes	Function	Mentioned from paper
DNMT3A	The de novo DNA methyltransferase	Genomic Imprinting and Physiological Processes in Mammals
DNMT3B	The de novo DNA methyltransferase	Genomic Imprinting and Physiological Processes in Mammals
DNMT1	The maintenance DNA methyltransferase	Genomic Imprinting and Physiological Processes in Mammals
DNMT3L	Cofactor with DNMT3A	Genomic Imprinting and Physiological Processes in Mammals
ZFP57	Recruits the KAP1 heterochromatic complex, required for de novo DNA methylation	Genomic Imprinting and Physiological Processes in Mammals
ZNF445	Cooperates with ZFP57 at nearly all ICRs to maintain methylation imprints in mice, and perhaps has an even more important role than ZFP57 in humans	Genomic Imprinting and Physiological Processes in Mammals
UHRF1	Recruits the maintenance-type DNA methyltransferase DNMT1 to hemi-methylated CpG sites on newly replicated DNA to restore pre-existing CpG methylation patterns after replication, de novo DNA methylation	Genomic Imprinting and Physiological Processes in Mammals
TET1	Reprogramming of imprinted methylation follows slower kinetics. In mice, it is associated with oxidation of 5mC to 5-hydroxymethylcytosine (5hmC) by ten-eleven translocation 5mC dioxygenase 1 (TET1) and TET2	Genomic Imprinting and Physiological Processes in Mammals
TET2	Reprogramming of imprinted methylation follows slower kinetics. In mice, it is associated with oxidation of 5mC to 5-hydroxymethylcytosine (5hmC) by ten-eleven translocation 5mC dioxygenase 1 (TET1) and TET2	Genomic Imprinting and Physiological Processes in Mammals
KDM1A	Successive removal of dimethylation and trimethylation of histone H3K4 by KDM1A or KDM1B	Genomic Imprinting and Physiological Processes in Mammals
KDM1B	Successive removal of dimethylation and trimethylation of histone H3K4 by KDM1A or KDM1B	Genomic Imprinting and Physiological Processes in Mammals
TET3	Oxidation of 5mc	Genomic imprinting disorders: lessons on how genome, epigenome and environment interact
OOEP	Subcortical maternal complex (SCMC) uniquely expressed in mammalian oocytes and early embryos	Genomic imprinting disorders: lessons on how genome, epigenome and environment interact
NLRP5	Subcortical maternal complex (SCMC) uniquely expressed in mammalian oocytes and early embryos	Genomic imprinting disorders: lessons on how genome, epigenome and environment interact
TLE6	Subcortical maternal complex (SCMC) uniquely expressed in mammalian oocytes and early embryos	Genomic imprinting disorders: lessons on how genome, epigenome and environment interact
C6orf221	Subcortical maternal complex (SCMC) uniquely expressed in mammalian oocytes and early embryos	Genomic imprinting disorders: lessons on how genome, epigenome and environment interact
DPPA3	Required for the maintenance of DNA methylation in the early mouse embryo and protects 5mC from conversion to 5hmC in the maternal pronucleus by associating with H3K9me2-marked chromatin 74 .	Genomic imprinting disorders: lessons on how genome, epigenome and environment interact
NLRP7	Oocyte- specific imprint establishment	Genomic imprinting disorders: lessons on how genome, epigenome and environment interact
NLRP2	SCMC members	Genomic imprinting disorders: lessons on how genome, epigenome and environment interact
PADI6	SCMC members	Genomic imprinting disorders: lessons on how genome, epigenome and environment interact
TRIM28	Methylation maintenance. required for epigenetic stability during mouse oocyte to embryo transition	Genomic imprinting disorders: lessons on how genome, epigenome and environment interact
SOX2	Binding of factor maintains the unmethylated status of the maternal allele	Genomic imprinting disorders: lessons on how genome, epigenome and environment interact
POU5F1	Binding of factor (e.g. CTCF or POU5F1) on unmethylated IC allows protection from IC methylation	Genomic imprinting disorders: lessons on how genome, epigenome and environment interact
CTCF	Maintain the unmethylated status	Genomic imprinting disorders: lessons on how genome, epigenome and environment interact
SIRT1	The NADdependent deacetylase SIRT1 has been shown to protect methylation at imprinted loci by directly regulating acetylation of DNMT3L,	Genomic imprinting disorders: lessons on how genome, epigenome and environment interact
MBD1	The readers, methyl- CpG-binding domain (MBD) proteins	The diverse roles of DNA methylation in mammalian development and disease
MBD2	The readers, methyl- CpG-binding domain (MBD) proteins	The diverse roles of DNA methylation in mammalian development and disease
MBD3	The readers, methyl- CpG-binding domain (MBD) proteins	The diverse roles of DNA methylation in mammalian development and disease
MBD4	The readers, methyl- CpG-binding domain (MBD) proteins	The diverse roles of DNA methylation in mammalian development and disease
MeCP2	Methyl- CpG-binding	The diverse roles of DNA methylation in mammalian development and disease

## Sheet: s3
Supplementary table 3. proportion of methylation variation explained(R2) by different models for CpGs regulated by modifiable-POE and the differece of R between each model and the base model. Model 'Base + Mod + Add + Dom + POE + Add x Mod + POE x Mod + Dom x Mod ' was also eximaned here to test for the influence of adding Dom x Mod in model fitting. The results showed minumum influence of Dom x …
CpG	mQTL	Modifier	model	model description	R2	delta_r2(current_model-based_moodel)
cg21252175	rs111834387	predicted_TET2_expression	Base	Methyl ~age + age2 + sex + smoking + cell proportion + ORM_PCs	0.186519	0
			Base + Mod	Methyl ~age + age2 + sex + smoking + cell proportion + ORM_PCs + Mod	0.187946	0.00142763
			Base + Mod + Add	Methyl ~age + age2 + sex + smoking + cell proportion + ORM_PCs + Mod + Add	0.246971	0.060453
			Base + Mod + Add + Dom	Methyl ~age + age2 + sex + smoking + cell proportion + ORM_PCs + Mod + Add + Dom	0.253852	0.0673338
			Base + Mod + Add + Dom + POE	Methyl ~age + age2 + sex + smoking + cell proportion + ORM_PCs + Mod + Add + Dom + POE	0.264496	0.0779777
			Base + Mod + Add + Dom + POE + Add x Mod	Methyl ~age + age2 + sex + smoking + cell proportion + ORM_PCs + Mod + Add + Dom + POE + Add x Mod	0.264519	0.078
			Base + Mod + Add + Dom + POE + Add x Mod + POE x Mod	Methyl ~age + age2 + sex + smoking + cell proportion + ORM_PCs + Mod + Add + Dom + POE + Add x Mod + POE x Mod	0.274811	0.0882929
			Base + Mod + Add + Dom + POE + Add x Mod + POE x Mod + Dom x Mod	Methyl ~age + age2 + sex + smoking + cell proportion + ORM_PCs + Mod + Add + Dom + POE + Add x Mod + POE x Mod + Dom x Mod	0.274811	0.0882929
cg18035618	rs117020124,rs117823351	Lifetime_smoking_status,predicted_SIRT1_expresion	Base	Methyl ~age + age2 + sex + cell proportion + ORM_PCs	0.126144	0
			Base + Mod	Methyl ~age + age2 + sex + cell proportion + ORM_PCs + Mod1 + Mod2	0.12572	-0.000423745
			Base + Mod + Add	Methyl ~age + age2 + sex + cell proportion + ORM_PCs + Mod1 + Mod2 + Add	0.136284	0.0101403
			Base + Mod + Add + Dom	Methyl ~age + age2 + sex + cell proportion + ORM_PCs + Mod1 + Mod2 + Add + Dom	0.142528	0.0163836
			Base + Mod + Add + Dom + POE	Methyl ~age + age2 + sex + cell proportion + ORM_PCs + Mod1 + Mod2 + Add + Dom + POE	0.294589	0.168445
			Base + Mod + Add + Dom + POE + Add x Mod	Methyl ~age + age2 + sex + cell proportion + ORM_PCs + Mod1 + Mod2 + Add + Dom + POE + Add x Mod1 + Add x Mod2	0.298861	0.172717
			Base + Mod + Add + Dom + POE + Add x Mod + POE x Mod + Dom x Mod	Methyl ~age + age2 + sex + cell proportion + ORM_PCs + Mod1 + Mod2 + Add + Dom + POE + Add x Mod1 + Add x Mod2 + POE x Mod1 +POE x Mod2	0.320934	0.19479
				Methyl ~age + age2 + sex + cell proportion + ORM_PCs + Mod1 + Mod2 + Add + Dom + POE + Add x Mod1 + Add x Mod2 + POE x Mod1 +POE x Mod2 + Dom x Mod1 + Dom x Mod2	0.320995	0.194851
cg22592140	rs142053217	predicted_KDM1A_expression	Base	Methyl ~age + age2 + sex + smoking + cell proportion + ORM_PCs	0.0963189	0
			Base + Mod	Methyl ~age + age2 + sex + smoking + cell proportion + ORM_PCs + Mod	0.0971782	0.0008593
			Base + Mod + Add	Methyl ~age + age2 + sex + smoking + cell proportion + ORM_PCs + Mod + Add	0.101261	0.00494177
			Base + Mod + Add + Dom	Methyl ~age + age2 + sex + smoking + cell proportion + ORM_PCs + Mod + Add + Dom	0.103556	0.00723664
			Base + Mod + Add + Dom + POE	Methyl ~age + age2 + sex + smoking + cell proportion + ORM_PCs + Mod + Add + Dom + POE	0.243515	0.147196
			Base + Mod + Add + Dom + POE + Add x Mod	Methyl ~age + age2 + sex + smoking + cell proportion + ORM_PCs + Mod + Add + Dom + POE + Add x Mod	0.243611	0.147292
			Base + Mod + Add + Dom + POE + Add x Mod + POE x Mod + Dom x Mod	Methyl ~age + age2 + sex + smoking + cell proportion + ORM_PCs + Mod + Add + Dom + POE + Add x Mod + POE x Mod	0.254328	0.158009
				Methyl ~age + age2 + sex + smoking + cell proportion + ORM_PCs + Mod + Add + Dom + POE + Add x Mod + POE x Mod + Dom x Mod	0.254328	0.158009

## Sheet: s4
Supplementary table 4 detailed information for replication results for the POE x Modofier interaction effect of the 516 candidate independent(1878 in total ) mQTL-modifier-CpG trios. P_inter/Est_inter: P value/estimate for the POE x Modifier interaction effect.
Trio information							Replication							Discovery
index_cpg_mQTL_pair	index_trio_id	Trio..name.Target_CpG...Targart_mQTL...Modifier.	chr.mQTL.	hg19_pos.mQTL.	chr.CpG.	hg19_pos.CpG.	Filter: Single.CpG.permutation.test	Filter: Pattern.check.for.statistical.replication.for.interaction.effect	Filter: replicated_for.POE.main.effect	Filter: FDR.correction.for.P_inter	adjusted.P_inter(FDR)	P_inter	Est_inter	adjusted_P_inter.trio.specific.perm.	P_inter.trio.specific.perm.	P_inter	Est_inter
cg21252175-rs113786257	Index_trio_id_428	cg21252175_rs111834387_mashr_whole_blood_TET2	15	64062211	15	64973903	pass	pass	pass	pass	2.43e-08	7.76e-11	13.8	<0.01	<1e-5	1.54e-06	3.77
cg22592140-rs186918405	Index_trio_id_461	cg22592140_rs142053217_mashr_whole_blood_KDM1A	7	130258926	7	130132419	pass	pass	pass	pass	0.0279	0.000609	6.52	0.01088	1e-05	1.35e-06	6.35
cg06163629-rs79375984	Index_trio_id_397	cg18035618_rs117823351_mashr_whole_blood_SIRT1	20	57369773	20	57415978	pass	pass	pass	pass	0.0395	0.00101	-0.219	<0.01	<1e-5	3.68e-10	-0.239
cg06163629-rs117020124	Index_trio_id_395	cg18035618_rs117020124_ever_smoke	20	57347435	20	57415978	pass	pass	pass	pass	0.0485	0.00142	-0.0496	<0.01	<1e-5	9.94e-07	-0.0447
cg11867697-rs10840633	Index_trio_id_279	cg11867697_rs1154514_sex	12	122374888	12	122356394	not pass	pass	pass	pass	0.0424	0.00113	0.317	0.01088	1e-05	1.81e-05	0.285
cg11867697-rs10840633	Index_trio_id_279	cg11867697_rs11043246_sex	12	122368944	12	122356394	not pass	pass	pass	pass	0.0424	0.00113	0.317	0.01088	1e-05	1.74e-05	0.286
cg11867697-rs10840633	Index_trio_id_279	cg11867697_rs11043243_sex	12	122356370	12	122356394	not pass	pass	pass	pass	0.0479	0.0013	0.312	0.02176	2e-05	2.73e-05	0.28
cg11867697-rs10840633	Index_trio_id_279	cg11867697_rs1720037_sex	12	122382229	12	122356394	not pass	pass	pass	pass	0.0485	0.00139	0.313	<0.01	<1e-5	1.04e-05	0.293
cg11867697-rs10840633	Index_trio_id_279	cg21171335_rs1720037_sex	12	122382229	12	122356390	not pass	pass	pass	pass	0.0485	0.00136	0.282	0.03264	3e-05	2.77e-05	0.231
cg11867697-rs10840633	Index_trio_id_279	cg11867697_rs10840633_sex	12	122377511	12	122356394	not pass	pass	pass	pass	0.049	0.00172	0.303	<0.01	<1e-5	9.72e-06	0.294
cg11867697-rs10840633	Index_trio_id_279	cg11867697_rs10840631_sex	12	122373729	12	122356394	not pass	pass	pass	pass	0.049	0.0018	0.303	0.01088	1e-05	1.74e-05	0.286
cg11867697-rs10840633	Index_trio_id_279	cg21171335_rs10840633_sex	12	122377511	12	122356390	not pass	pass	pass	pass	0.049	0.00156	0.275	0.04352	4e-05	2.53e-05	0.231
cg11867697-rs10840633	Index_trio_id_279	cg11867697_rs1720033_sex	12	122384344	12	122356394	not pass	pass	pass	pass	0.049	0.00169	0.308	0.02176	2e-05	1.52e-05	0.289
cg11867697-rs10840633	Index_trio_id_279	cg11867697_rs1169071_sex	12	122390084	12	122356394	not pass	pass	pass	pass	0.049	0.00169	0.308	<0.01	<1e-5	1.3e-05	0.292
cg11867697-rs10840633	Index_trio_id_279	cg11867697_rs11043251_sex	12	122373279	12	122356394	not pass	pass	pass	pass	0.049	0.0018	0.303	0.01088	1e-05	1.74e-05	0.286
cg11867697-rs10840633	Index_trio_id_279	cg11867697_rs12824593_sex	12	122374108	12	122356394	not pass	pass	pass	pass	0.049	0.0018	0.303	0.01088	1e-05	1.74e-05	0.286
cg11867697-rs10840633	Index_trio_id_279	cg11867697_rs1169070_sex	12	122389919	12	122356394	not pass	pass	pass	pass	0.049	0.00169	0.308	<0.01	<1e-5	1.3e-05	0.292
cg11867697-rs10840633	Index_trio_id_279	cg11867697_rs10840632_sex	12	122375460	12	122356394	not pass	pass	pass	pass	0.049	0.0018	0.303	0.01088	1e-05	1.74e-05	0.286
cg04384810-rs113308389	Index_trio_id_144	cg04384810_rs74872611_age	14	91589609	14	91621555	NA	no pass	pass	pass	0.0148	0.000276	-0.00607	0.02176	2e-05	1.31e-05	0.0054
cg04384810-rs113308389	Index_trio_id_144	cg04384810_rs111719566_age	14	91590823	14	91621555	NA	no pass	pass	pass	0.0148	0.000276	-0.00607	0.02176	2e-05	1.31e-05	0.0054
cg04384810-rs113308389	Index_trio_id_144	cg04384810_rs111226504_age	14	91591538	14	91621555	NA	no pass	pass	pass	0.0148	0.000276	-0.00607	0.02176	2e-05	1.31e-05	0.0054
cg04384810-rs113308389	Index_trio_id_144	cg04384810_rs113308389_age	14	91583026	14	91621555	NA	no pass	pass	pass	0.0148	0.000276	-0.00607	0.02176	2e-05	1.31e-05	0.0054
cg04384810-rs113308389	Index_trio_id_144	cg04384810_rs111307360_age	14	91587907	14	91621555	NA	no pass	pass	pass	0.0148	0.000276	-0.00607	0.02176	2e-05	1.31e-05	0.0054
cg04384810-rs113308389	Index_trio_id_144	cg04384810_rs112850041_age	14	91587775	14	91621555	NA	no pass	pass	pass	0.0148	0.000276	-0.00607	0.02176	2e-05	1.31e-05	0.0054
cg04384810-rs113308389	Index_trio_id_144	cg04384810_rs55662634_age	14	91576892	14	91621555	NA	no pass	pass	pass	0.049	0.00163	-0.00481	0.02176	2e-05	2.11e-05	0.00456
cg04384810-rs113308389	Index_trio_id_144	cg04384810_rs76920016_age	14	91574480	14	91621555	NA	no pass	pass	pass	0.049	0.00163	-0.00481	0.02176	2e-05	2.11e-05	0.00456
cg04384810-rs113308389	Index_trio_id_144	cg04384810_rs113989111_age	14	91572577	14	91621555	NA	no pass	pass	pass	0.049	0.00163	-0.00481	0.02176	2e-05	2.11e-05	0.00456
cg04384810-rs113308389	Index_trio_id_144	cg04384810_rs41313505_age	14	91581340	14	91621555	NA	no pass	pass	pass	0.049	0.00163	-0.00481	0.02176	2e-05	2.11e-05	0.00456
cg06163629-rs79375984	Index_trio_id_181	cg18035618_rs117823351_DairyFREQ	20	57369773	20	57415978	NA	no pass	pass	pass	0.000625	6.99e-06	-0.0571	<0.01	<1e-5	1.09e-07	0.0371
cg16219720-rs149493478	Index_trio_id_367	cg16219720_rs149493478_exposure_other_no_4SD_check	1	66744463	1	66822466	NA	NA	not pass	pass	3.42e-12	5.46e-15	-0.377	0.02176	2e-05	1.65e-06	0.153
cg16219720-rs149493478	Index_trio_id_371	cg16219720_rs149493478_mother_ever	1	66744463	1	66822466	NA	NA	not pass	pass	2.55e-09	5.44e-12	-0.524	<0.01	<1e-5	3.52e-09	-0.29
cg16219720-rs149493478	Index_trio_id_372	cg16219720_rs149493478_mother_smoker_before_preg	1	66744463	1	66822466	NA	NA	not pass	pass	2.68e-08	1e-10	-0.511	<0.01	<1e-5	1.11e-10	-0.321
cg16219720-rs149493478	Index_trio_id_370	cg16219720_rs149493478_MeatFREQ	1	66744463	1	66822466	NA	NA	not pass	pass	8.42e-06	6.28e-08	-0.367	<0.01	<1e-5	4.74e-10	0.124
cg16219720-rs149493478	Index_trio_id_368	cg16219720_rs149493478_income	1	66744463	1	66822466	NA	NA	not pass	pass	3.87e-05	3.09e-07	0.227	0.01088	1e-05	4.72e-07	0.101
cg16219720-rs149493478	Index_trio_id_369	cg16219720_rs149493478_mashr_whole_blood_TET2	1	66744463	1	66822466	NA	NA	not pass	pass	0.00273	3.2e-05	-9.31	<0.01	<1e-5	8.12e-14	-8.18
cg16219720-rs149493478	Index_trio_id_373	cg16219720_rs149493478_SIMD_quantile	1	66744463	1	66822466	NA	NA	not pass	pass	0.00334	4.09e-05	0.161	<0.01	<1e-5	1.18e-09	0.0972
cg14760020-rs141374852	Index_trio_id_334	cg14760020_rs141374852_FruitFREQ	3	170862574	3	170529777	NA	NA	not pass	pass	4.39e-13	2.34e-16	-0.316	<0.01	<1e-5	9.33e-08	-0.112
cg16808912-rs2315840	Index_trio_id_386	cg16808912_rs2315840_mashr_whole_blood_TRIM28	3	99829320	3	99603495	NA	NA	not pass	pass	8.43e-13	8.98e-16	-13.1	<0.01	<1e-5	6.05e-08	6.96
cg04384810-rs77748318	Index_trio_id_157	cg04384810_rs77748318_SIMD_quantile	14	91748848	14	91621555	NA	NA	not pass	pass	2.43e-08	7.42e-11	0.118	0.01088	1e-05	1.61e-07	0.0692
cg21590180-rs72802132	Index_trio_id_445	cg21590180_rs72802132_VegFREQ	16	48044488	16	48469444	NA	NA	not pass	pass	5.59e-08	2.38e-10	0.281	<0.01	<1e-5	2.54e-13	0.144
cg16219720-rs114831989	Index_trio_id_359	cg16219720_rs114831989_ever_smoke	1	67341015	1	66822466	NA	NA	not pass	pass	1.74e-07	8.36e-10	0.16	0.01088	1e-05	1.74e-06	0.1
cg21252175-rs145087801	Index_trio_id_434	cg21252175_rs145087801_mashr_whole_blood_TET2	15	64009888	15	64973903	NA	NA	not pass	pass	3.87e-07	2.06e-09	11	<0.01	<1e-5	1.54e-06	3.77
cg01624707-rs114892745	Index_trio_id_16	cg01624707_rs114892745_menarche	5	158235100	5	157966020	NA	NA	not pass	pass	1.81e-06	1.06e-08	-0.573	0.01088	1e-05	1.48e-07	-0.25
cg14760020-rs146296498	Index_trio_id_340	cg14760020_rs141982782_iresh_sig_serum_folate	3	170179987	3	170529777	NA	NA	not pass	pass	4.63e-06	2.96e-08	22.4	0.03264	3e-05	3.75e-06	8.26
cg12464177-rs72820166	Index_trio_id_293	cg12464177_rs72820166_MeatFREQ	17	33085404	17	34035269	NA	NA	not pass	pass	6.91e-06	4.78e-08	0.335	<0.01	<1e-5	4.08e-11	-0.152
cg13773968-rs187657955	Index_trio_id_302	cg13773968_rs187657955_MeatFREQ	3	124645607	3	124595685	NA	NA	not pass	pass	0.000114	9.69e-07	0.079	<0.01	<1e-5	1.43e-09	-0.0739
cg21252175-rs145087801	Index_trio_id_432	cg21252175_rs145087801_father_age_when_born	15	64009888	15	64973903	NA	NA	not pass	pass	0.000182	1.65e-06	0.0662	0.01088	1e-05	1.08e-06	-0.0147
cg01624707-rs114892745	Index_trio_id_12	cg01624707_rs114892745_age	5	158235100	5	157966020	NA	NA	not pass	pass	0.000231	2.21e-06	0.0239	<0.01	<1e-5	3.61e-10	-0.0159
cg14760020-rs141374852	Index_trio_id_337	cg14760020_rs141374852_SIMD_quantile	3	170862574	3	170529777	NA	NA	not pass	pass	0.000359	3.63e-06	-0.218	<0.01	<1e-5	4.17e-10	0.114
cg04384810-rs77748318	Index_trio_id_156	cg04384810_rs77748318_one_carbon_cystathionine	14	91748848	14	91621555	NA	NA	not pass	pass	0.000457	4.87e-06	-1.43	<0.01	<1e-5	1.59e-07	1.36
cg21252175-rs75229626	Index_trio_id_435	cg21252175_rs75229626_exposure_home_no_4SD_check	15	64004913	15	64973903	NA	NA	not pass	pass	0.00693	8.86e-05	0.143	0.03264	3e-05	7.88e-07	0.11
cg06163629-rs187949928	Index_trio_id_400	cg18035618_rs2043671_SIMD_quantile	20	57866842	20	57415978	NA	NA	not pass	pass	0.0105	0.00014	0.0947	0.02176	2e-05	4.66e-06	-0.0603
cg04384810-rs77748318	Index_trio_id_155	cg04384810_rs77748318_ModerateActH_log_trans_4SD_checked	14	91748848	14	91621555	NA	NA	not pass	pass	0.0118	0.000164	-0.106	0.01088	1e-05	1.67e-06	0.0711
cg13773968-rs187657955	Index_trio_id_303	cg13773968_rs187657955_SIMD_quantile	3	124645607	3	124595685	NA	NA	not pass	pass	0.0148	0.000269	0.0583	0.01088	1e-05	7.16e-08	-0.0661
cg14760020-rs141374852	Index_trio_id_331	cg14760020_rs141374852_age_started_smoke	3	170862574	3	170529777	NA	NA	not pass	pass	0.0148	0.000283	-0.148	<0.01	<1e-5	5.02e-09	0.0587
cg21252175-rs75229626	Index_trio_id_435	cg21252175_rs77964255_exposure_home_no_4SD_check	15	64131261	15	64973903	NA	NA	not pass	pass	0.0148	0.000245	0.134	<0.01	<1e-5	5.05e-08	0.114
cg23720931-rs3750670	Index_trio_id_487	cg23720931_rs3750670_one_carbon_cystathionine	10	6182251	10	6177076	NA	NA	not pass	pass	0.0148	0.000275	-1.12	0.03264	3e-05	9.38e-06	-0.843
cg15865511-rs79623533	Index_trio_id_348	cg15865511_rs79177374_mother_smoker_before_preg	2	43153329	2	43252424	NA	NA	not pass	pass	0.0222	0.000437	-0.125	0.02176	2e-05	1.46e-05	0.108
cg25233221-rs73048042	Index_trio_id_497	cg25233221_rs73048042_income	3	25569630	3	25633991	NA	NA	not pass	pass	0.0231	0.000468	-0.0504	0.02176	2e-05	2.05e-06	-0.0583
cg16219720-rs114831989	Index_trio_id_364	cg16219720_rs114831989_SIMD_quantile	1	67341015	1	66822466	NA	NA	not pass	pass	0.027	0.000576	0.0938	<0.01	<1e-5	8.25e-14	0.148
cg16808912-rs148634651	Index_trio_id_376	cg16808912_rs148634651_mashr_whole_blood_TRIM28	3	99917035	3	99603495	NA	NA	not pass	pass	0.027	0.00057	-7.41	<0.01	<1e-5	3.66e-10	-9.54
cg16219720-rs114831989	Index_trio_id_361	cg16219720_rs114831989_mashr_whole_blood_TET2	1	67341015	1	66822466	NA	NA	not pass	pass	0.028	0.000627	-7.16	<0.01	<1e-5	1.45e-10	-7.37
cg00040588-rs111509968	Index_trio_id_3	cg00040588_rs115503338_birth_seasonspring	1	1369623	1	1290712	NA	NA	not pass	pass	0.03	0.000688	-0.407	0.0108814	1e-05	4.92e-06	0.417
cg14760020-rs141374852	Index_trio_id_333	cg14760020_rs141374852_folate_pathway_B6	3	170862574	3	170529777	NA	NA	not pass	pass	0.0311	0.000728	-0.31	0.01088	1e-05	1.39e-06	0.268
cg01624707-rs114892745	Index_trio_id_19	cg01624707_rs114892745_sex	5	158235100	5	157966020	NA	NA	not pass	pass	0.0376	0.000913	-0.259	0.0435204	4e-05	8.05e-06	0.294
cg14614917-rs114785100	Index_trio_id_324	cg14614917_rs114785100_age	3	56449511	3	55984778	NA	NA	not pass	pass	0.0376	0.000922	0.0172	0.03264	3e-05	2.65e-06	-0.0103
cg05399919-rs117531818	Index_trio_id_168	cg05399919_rs117531818_n_people_sharing_household	8	88074170	22	18252441	NA	NA	not pass	pass	0.0377	0.000943	0.0803	0.01088	1e-05	9.56e-08	0.0722
cg23720931-rs3750670	Index_trio_id_486	cg23720931_rs3750670_elastic_net_whole_blood_NLRP7	10	6182251	10	6177076	NA	NA	not pass	pass	0.0485	0.00141	4.73	<0.01	<1e-5	1.02e-10	-3.08
cg21590180-rs72802132	Index_trio_id_443	cg21590180_rs72802132_EggsFREQ	16	48044488	16	48469444	NA	NA	not pass	pass	0.049	0.0016	-0.127	0.04352	4e-05	1.66e-07	0.13
cg21252175-rs113786257	Index_trio_id_427	cg21252175_rs111834387_father_age_when_born	15	64062211	15	64973903	NA	NA	NA	not pass	0.0584	0.00224	0.0618	0.01088	1e-05	1.08e-06	-0.0147
cg11867697-rs10840633	Index_trio_id_279	cg11867697_rs11043271_sex	12	122394921	12	122356394	NA	NA	NA	not pass	0.0631	0.00262	0.294	0.02176	2e-05	1.52e-05	0.289
cg11867697-rs10840633	Index_trio_id_279	cg11867697_rs11612028_sex	12	122387872	12	122356394	NA	NA	NA	not pass	0.0631	0.00262	0.294	0.02176	2e-05	1.52e-05	0.289
cg11867697-rs10840633	Index_trio_id_279	cg11867697_rs12822775_sex	12	122386604	12	122356394	NA	NA	NA	not pass	0.0631	0.00262	0.294	0.02176	2e-05	1.52e-05	0.289
cg06163629-rs117020124	Index_trio_id_395	cg18035618_rs76427633_ever_smoke	20	57330431	20	57415978	NA	NA	NA	not pass	0.0658	0.00277	-0.0454	<0.01	<1e-5	5.52e-07	-0.0452
cg06163629-rs79375984	Index_trio_id_177	cg06163629_rs117823351_diet_folate_gwas_S3	20	57369773	20	57414884	NA	NA	NA	not pass	0.0739	0.00315	-2050	<0.01	<1e-5	4.67e-08	-3190
cg04384810-rs113308389	Index_trio_id_143	cg04384810_rs76363098_mashr_whole_blood_MBD3	14	91611436	14	91621555	NA	NA	NA	not pass	0.0809	0.00375	1.67	<0.01	<1e-5	7.02e-07	-2.77
cg11867697-rs10840633	Index_trio_id_279	cg11867697_rs11043278_sex	12	122412145	12	122356394	NA	NA	NA	not pass	0.0975	0.00457	0.279	0.02176	2e-05	2.63e-05	0.281
cg22592140-rs186918405	Index_trio_id_459	cg22592140_rs17165068_mashr_whole_blood_DNMT3A	7	130370756	7	130132419	NA	NA	NA	not pass	0.13	0.00656	0.657	<0.01	<1e-5	5.01e-07	-0.744
cg06163629-rs117020124	Index_trio_id_175	cg18035618_rs117020124_smoke_statussmoker	20	57347435	20	57415978	NA	NA	NA	not pass	0.158	0.0092	0.115	<0.01	<1e-5	7.72e-08	0.138
cg06163629-rs79375984	Index_trio_id_396	cg18035618_rs117823351_age	20	57369773	20	57415978	NA	NA	NA	not pass	0.158	0.00924	0.00299	<0.01	<1e-5	5.48e-06	0.00318
cg04384810-rs113308389	Index_trio_id_149	cg04384810_rs76920016_child_age_when_fatherdead	14	91574480	14	91621555	NA	NA	NA	not pass	0.158	0.01	0.0125	0.04352	4e-05	3.31e-07	0.0167
cg04384810-rs113308389	Index_trio_id_149	cg04384810_rs113989111_child_age_when_fatherdead	14	91572577	14	91621555	NA	NA	NA	not pass	0.158	0.01	0.0125	0.04352	4e-05	3.31e-07	0.0167
cg04384810-rs113308389	Index_trio_id_149	cg04384810_rs41313505_child_age_when_fatherdead	14	91581340	14	91621555	NA	NA	NA	not pass	0.158	0.01	0.0125	0.04352	4e-05	3.31e-07	0.0167
cg04384810-rs113308389	Index_trio_id_149	cg04384810_rs55662634_child_age_when_fatherdead	14	91576892	14	91621555	NA	NA	NA	not pass	0.158	0.01	0.0125	0.04352	4e-05	3.31e-07	0.0167
cg06163629-rs117020124	Index_trio_id_175	cg18035618_rs185054463_smoke_statussmoker	20	57258800	20	57415978	NA	NA	NA	not pass	0.172	0.0116	0.102	<0.01	<1e-5	3.89e-06	0.0994
cg06163629-rs79375984	Index_trio_id_181	cg06163629_rs6092702_DairyFREQ	20	57457300	20	57414884	NA	NA	NA	not pass	0.199	0.0147	-0.0203	<0.01	<1e-5	1.5e-09	0.0423
cg06163629-rs79375984	Index_trio_id_176	cg06163629_rs117823351_diet_folate_gwas_S2	20	57369773	20	57414884	NA	NA	NA	not pass	0.21	0.016	-1070	0.03264	3e-05	8.55e-06	-1510
cg04384810-rs113308389	Index_trio_id_153	cg04384810_rs76363098_SIMD_quantile	14	91611436	14	91621555	NA	NA	NA	not pass	0.232	0.0189	0.0224	0.01088	1e-05	1.72e-06	0.048
cg06163629-rs117020124	Index_trio_id_175	cg18035618_rs76427633_smoke_statussmoker	20	57330431	20	57415978	NA	NA	NA	not pass	0.234	0.0193	0.0997	<0.01	<1e-5	4.75e-08	0.139
cg06163629-rs117020124	Index_trio_id_175	cg18035618_rs8122520_smoke_statussmoker	20	57278710	20	57415978	NA	NA	NA	not pass	0.242	0.0213	0.0902	0.03264	3e-05	2.56e-05	0.0931
cg06163629-rs117020124	Index_trio_id_175	cg18035618_rs77640568_smoke_statussmoker	20	57277468	20	57415978	NA	NA	NA	not pass	0.242	0.0213	0.0902	0.03264	3e-05	2.56e-05	0.0931
cg06163629-rs117020124	Index_trio_id_175	cg18035618_rs8122427_smoke_statussmoker	20	57278585	20	57415978	NA	NA	NA	not pass	0.242	0.0213	0.0902	0.03264	3e-05	2.56e-05	0.0931
cg06163629-rs117020124	Index_trio_id_175	cg18035618_rs74722860_smoke_statussmoker	20	57245193	20	57415978	NA	NA	NA	not pass	0.242	0.0212	0.0936	<0.01	<1e-5	1.78e-06	0.109
cg06163629-rs117020124	Index_trio_id_175	cg18035618_rs75977299_smoke_statussmoker	20	57279807	20	57415978	NA	NA	NA	not pass	0.242	0.0213	0.0902	0.03264	3e-05	2.56e-05	0.0931
cg06163629-rs117020124	Index_trio_id_175	cg18035618_rs75753810_smoke_statussmoker	20	57270812	20	57415978	NA	NA	NA	not pass	0.242	0.0213	0.0902	0.03264	3e-05	2.56e-05	0.0931
cg06163629-rs117020124	Index_trio_id_175	cg18035618_rs117508761_smoke_statussmoker	20	57271934	20	57415978	NA	NA	NA	not pass	0.242	0.0213	0.0902	0.03264	3e-05	2.56e-05	0.0931
cg22592140-rs186918405	Index_trio_id_459	cg22592140_rs17165066_mashr_whole_blood_DNMT3A	7	130370267	7	130132419	NA	NA	NA	not pass	0.255	0.024	0.55	<0.01	<1e-5	2.83e-07	-0.791
cg06163629-rs117020124	Index_trio_id_175	cg18035618_rs7262862_smoke_statussmoker	20	57269495	20	57415978	NA	NA	NA	not pass	0.255	0.025	0.0875	0.03264	3e-05	2.56e-05	0.0931
cg06163629-rs117020124	Index_trio_id_175	cg18035618_rs74985781_smoke_statussmoker	20	57270665	20	57415978	NA	NA	NA	not pass	0.255	0.025	0.0875	0.03264	3e-05	2.56e-05	0.0931
cg04384810-rs113308389	Index_trio_id_145	cg04384810_rs111719566_birth_seasonspring	14	91590823	14	91621555	NA	NA	NA	not pass	0.261	0.0269	0.0812	0.03264	3e-05	1.86e-05	-0.138
cg04384810-rs113308389	Index_trio_id_145	cg04384810_rs111226504_birth_seasonspring	14	91591538	14	91621555	NA	NA	NA	not pass	0.261	0.0269	0.0812	0.03264	3e-05	1.86e-05	-0.138
cg04384810-rs113308389	Index_trio_id_145	cg04384810_rs111307360_birth_seasonspring	14	91587907	14	91621555	NA	NA	NA	not pass	0.261	0.0269	0.0812	0.03264	3e-05	1.86e-05	-0.138
cg04384810-rs113308389	Index_trio_id_145	cg04384810_rs112631253_birth_seasonspring	14	91584520	14	91621555	NA	NA	NA	not pass	0.261	0.0269	0.0812	0.01088	1e-05	1.16e-06	-0.154
cg04384810-rs113308389	Index_trio_id_145	cg04384810_rs74872611_birth_seasonspring	14	91589609	14	91621555	NA	NA	NA	not pass	0.261	0.0269	0.0812	0.03264	3e-05	1.86e-05	-0.138
cg04384810-rs113308389	Index_trio_id_145	cg04384810_rs112850041_birth_seasonspring	14	91587775	14	91621555	NA	NA	NA	not pass	0.261	0.0269	0.0812	0.03264	3e-05	1.86e-05	-0.138
cg04384810-rs113308389	Index_trio_id_145	cg04384810_rs113308389_birth_seasonspring	14	91583026	14	91621555	NA	NA	NA	not pass	0.261	0.0269	0.0812	0.02176	2e-05	1.86e-05	-0.138
cg04384810-rs113308389	Index_trio_id_146	cg04384810_rs111226504_ever_smoke	14	91591538	14	91621555	NA	NA	NA	not pass	0.261	0.0284	0.0294	0.02176	2e-05	1.71e-05	0.049
cg04384810-rs113308389	Index_trio_id_146	cg04384810_rs111719566_ever_smoke	14	91590823	14	91621555	NA	NA	NA	not pass	0.261	0.0284	0.0294	0.02176	2e-05	1.71e-05	0.049
cg04384810-rs113308389	Index_trio_id_146	cg04384810_rs74872611_ever_smoke	14	91589609	14	91621555	NA	NA	NA	not pass	0.261	0.0284	0.0294	0.02176	2e-05	1.71e-05	0.049
cg04384810-rs113308389	Index_trio_id_146	cg04384810_rs111307360_ever_smoke	14	91587907	14	91621555	NA	NA	NA	not pass	0.261	0.0284	0.0294	0.02176	2e-05	1.71e-05	0.049
cg04384810-rs113308389	Index_trio_id_146	cg04384810_rs112850041_ever_smoke	14	91587775	14	91621555	NA	NA	NA	not pass	0.261	0.0284	0.0294	0.02176	2e-05	1.71e-05	0.049
cg04384810-rs113308389	Index_trio_id_146	cg04384810_rs113308389_ever_smoke	14	91583026	14	91621555	NA	NA	NA	not pass	0.261	0.0284	0.0294	<0.01	<1e-5	1.71e-05	0.049
cg06163629-rs117020124	Index_trio_id_175	cg18035618_rs74338216_smoke_statussmoker	20	57285935	20	57415978	NA	NA	NA	not pass	0.261	0.0277	0.0831	0.03264	3e-05	2.56e-05	0.0931
cg06163629-rs117020124	Index_trio_id_175	cg18035618_rs118066734_smoke_statussmoker	20	57281438	20	57415978	NA	NA	NA	not pass	0.261	0.0277	0.0831	0.03264	3e-05	2.56e-05	0.0931
cg06163629-rs117020124	Index_trio_id_175	cg18035618_rs117311213_smoke_statussmoker	20	57236082	20	57415978	NA	NA	NA	not pass	0.261	0.0284	0.0851	<0.01	<1e-5	2.29e-06	0.104
cg22592140-rs186918405	Index_trio_id_458	cg22592140_rs142053217_FishFREQ	7	130258926	7	130132419	NA	NA	NA	not pass	0.273	0.0304	0.0476	<0.01	<1e-5	2.24e-07	-0.0583
cg22592140-rs186918405	Index_trio_id_459	cg22592140_rs137856885_mashr_whole_blood_DNMT3A	7	130284916	7	130132419	NA	NA	NA	not pass	0.339	0.0399	0.463	0.01088	1e-05	4.7e-06	-0.684
cg22592140-rs186918405	Index_trio_id_459	cg22592140_rs138944595_mashr_whole_blood_DNMT3A	7	130280983	7	130132419	NA	NA	NA	not pass	0.339	0.0399	0.463	0.01088	1e-05	4.7e-06	-0.684
cg22592140-rs186918405	Index_trio_id_459	cg22592140_rs149767363_mashr_whole_blood_DNMT3A	7	130282391	7	130132419	NA	NA	NA	not pass	0.339	0.0399	0.463	0.01088	1e-05	4.7e-06	-0.684
cg22592140-rs186918405	Index_trio_id_459	cg22592140_rs147148975_mashr_whole_blood_DNMT3A	7	130271350	7	130132419	NA	NA	NA	not pass	0.339	0.0399	0.463	0.01088	1e-05	4.7e-06	-0.684
cg22592140-rs186918405	Index_trio_id_459	cg22592140_rs149985827_mashr_whole_blood_DNMT3A	7	130254679	7	130132419	NA	NA	NA	not pass	0.339	0.0399	0.463	0.01088	1e-05	4.7e-06	-0.684
cg22592140-rs186918405	Index_trio_id_459	cg22592140_rs36165622_mashr_whole_blood_DNMT3A	7	130259469	7	130132419	NA	NA	NA	not pass	0.339	0.0399	0.463	0.01088	1e-05	4.7e-06	-0.684
cg06163629-rs117020124	Index_trio_id_175	cg18035618_rs6015335_smoke_statussmoker	20	57240061	20	57415978	NA	NA	NA	not pass	0.342	0.0404	0.0801	<0.01	<1e-5	7.79e-07	0.115
cg22592140-rs186918405	Index_trio_id_458	cg22592140_rs17165068_FishFREQ	7	130370756	7	130132419	NA	NA	NA	not pass	0.345	0.0412	0.0379	<0.01	<1e-5	7.28e-08	-0.0619
cg16219720-rs149493478	Index_trio_id_366	cg16219720_rs149493478_EggsFREQ	1	66744463	1	66822466	NA	NA	NA	not pass	0.353	0.0423	0.111	<0.01	<1e-5	4.98e-10	-0.146
cg06163629-rs79375984	Index_trio_id_398	cg18035618_rs117823351_still_has_period	20	57369773	20	57415978	NA	NA	NA	not pass	0.379	0.047	0.115	<0.01	<1e-5	7.01e-07	-0.167
cg04384810-rs113308389	Index_trio_id_140	cg04384810_rs76363098_birth_seasonwinter	14	91611436	14	91621555	NA	NA	NA	not pass	0.415	0.0543	0.0629	0.02176	2e-05	5.39e-06	0.144
cg06163629-rs117020124	Index_trio_id_174	cg06163629_rs117020124_folate_pathway_B6	20	57347435	20	57414884	NA	NA	NA	not pass	0.426	0.0568	0.0511	0.02176	2e-05	1.98e-05	-0.0855
cg06163629-rs79375984	Index_trio_id_181	cg18035618_rs6092702_DairyFREQ	20	57457300	20	57415978	NA	NA	NA	not pass	0.44	0.06	-0.0195	<0.01	<1e-5	9.85e-12	0.0531
cg06163629-rs117020124	Index_trio_id_173	cg06163629_rs76427633_EggsFREQ	20	57330431	20	57414884	NA	NA	NA	not pass	0.452	0.0619	0.0242	0.04352	4e-05	5.34e-06	-0.0422
cg06163629-rs117020124	Index_trio_id_173	cg06163629_rs117020124_EggsFREQ	20	57347435	20	57414884	NA	NA	NA	not pass	0.486	0.067	0.0232	0.04352	4e-05	2.49e-06	-0.0439
cg04384810-rs113308389	Index_trio_id_143	cg04384810_rs79191087_mashr_whole_blood_MBD3	14	91632119	14	91621555	NA	NA	NA	not pass	0.495	0.0837	0.859	0.02176	2e-05	1.94e-05	-2.24
cg04384810-rs113308389	Index_trio_id_143	cg04384810_rs10136832_mashr_whole_blood_MBD3	14	91633339	14	91621555	NA	NA	NA	not pass	0.495	0.0837	0.859	0.02176	2e-05	1.94e-05	-2.24
cg04384810-rs113308389	Index_trio_id_143	cg04384810_rs117265353_mashr_whole_blood_MBD3	14	91637343	14	91621555	NA	NA	NA	not pass	0.495	0.0837	0.859	0.02176	2e-05	1.94e-05	-2.24
cg04384810-rs113308389	Index_trio_id_143	cg04384810_rs142543037_mashr_whole_blood_MBD3	14	91632221	14	91621555	NA	NA	NA	not pass	0.495	0.0837	0.859	0.02176	2e-05	1.94e-05	-2.24
cg04384810-rs113308389	Index_trio_id_143	cg04384810_rs138691234_mashr_whole_blood_MBD3	14	91627433	14	91621555	NA	NA	NA	not pass	0.495	0.0837	0.859	0.02176	2e-05	1.94e-05	-2.24
cg04384810-rs113308389	Index_trio_id_143	cg04384810_rs117660668_mashr_whole_blood_MBD3	14	91630030	14	91621555	NA	NA	NA	not pass	0.495	0.0837	0.859	0.02176	2e-05	1.94e-05	-2.24
cg04384810-rs113308389	Index_trio_id_143	cg04384810_rs7146778_mashr_whole_blood_MBD3	14	91632010	14	91621555	NA	NA	NA	not pass	0.495	0.0837	0.859	0.02176	2e-05	1.94e-05	-2.24
cg04384810-rs113308389	Index_trio_id_143	cg04384810_rs10140091_mashr_whole_blood_MBD3	14	91634337	14	91621555	NA	NA	NA	not pass	0.495	0.0837	0.859	0.02176	2e-05	1.94e-05	-2.24
cg04384810-rs113308389	Index_trio_id_143	cg04384810_rs144134462_mashr_whole_blood_MBD3	14	91634367	14	91621555	NA	NA	NA	not pass	0.495	0.0837	0.859	0.02176	2e-05	1.94e-05	-2.24
cg04384810-rs113308389	Index_trio_id_143	cg04384810_rs74945528_mashr_whole_blood_MBD3	14	91636281	14	91621555	NA	NA	NA	not pass	0.495	0.0837	0.859	0.02176	2e-05	1.94e-05	-2.24
cg04384810-rs113308389	Index_trio_id_143	cg04384810_rs118090471_mashr_whole_blood_MBD3	14	91635437	14	91621555	NA	NA	NA	not pass	0.495	0.0837	0.859	0.02176	2e-05	1.94e-05	-2.24
cg04384810-rs113308389	Index_trio_id_143	cg04384810_rs12436409_mashr_whole_blood_MBD3	14	91633749	14	91621555	NA	NA	NA	not pass	0.495	0.0837	0.859	0.02176	2e-05	1.94e-05	-2.24
cg04384810-rs113308389	Index_trio_id_143	cg04384810_rs146007314_mashr_whole_blood_MBD3	14	91628503	14	91621555	NA	NA	NA	not pass	0.495	0.0837	0.859	0.02176	2e-05	1.94e-05	-2.24
cg04384810-rs113308389	Index_trio_id_143	cg04384810_rs147238663_mashr_whole_blood_MBD3	14	91637075	14	91621555	NA	NA	NA	not pass	0.495	0.0837	0.859	0.02176	2e-05	1.94e-05	-2.24
cg04384810-rs113308389	Index_trio_id_143	cg04384810_rs138605320_mashr_whole_blood_MBD3	14	91635817	14	91621555	NA	NA	NA	not pass	0.495	0.0837	0.859	0.02176	2e-05	1.94e-05	-2.24
cg04384810-rs113308389	Index_trio_id_143	cg04384810_rs117222373_mashr_whole_blood_MBD3	14	91633041	14	91621555	NA	NA	NA	not pass	0.495	0.0837	0.859	0.02176	2e-05	1.94e-05	-2.24
cg22592140-rs186918405	Index_trio_id_458	cg22592140_rs17165066_FishFREQ	7	130370267	7	130132419	NA	NA	NA	not pass	0.495	0.0726	0.0335	<0.01	<1e-5	8.74e-08	-0.062
cg06163629-rs117020124	Index_trio_id_175	cg18035618_rs116928968_smoke_statussmoker	20	57320545	20	57415978	NA	NA	NA	not pass	0.499	0.0894	0.0578	0.03264	3e-05	1.43e-05	0.0828
cg21252175-rs113786257	Index_trio_id_429	cg21252175_rs113786257_folate_pathway_B6	15	64266790	15	64973903	NA	NA	NA	not pass	0.499	0.0976	-0.0826	<0.01	<1e-5	2.03e-07	0.192
cg22592140-rs186918405	Index_trio_id_458	cg22592140_rs6945822_FishFREQ	7	130362074	7	130132419	NA	NA	NA	not pass	0.499	0.0983	0.03	<0.01	<1e-5	1.16e-07	-0.0613
cg22592140-rs186918405	Index_trio_id_459	cg22592140_rs1035596_mashr_whole_blood_DNMT3A	7	130310568	7	130132419	NA	NA	NA	not pass	0.499	0.0988	0.393	0.01088	1e-05	1.81e-06	-0.723
cg22592140-rs186918405	Index_trio_id_459	cg22592140_rs10239175_mashr_whole_blood_DNMT3A	7	130308001	7	130132419	NA	NA	NA	not pass	0.499	0.0988	0.393	<0.01	<1e-5	1.26e-06	-0.74
cg22592140-rs186918405	Index_trio_id_459	cg22592140_rs10263075_mashr_whole_blood_DNMT3A	7	130302676	7	130132419	NA	NA	NA	not pass	0.499	0.0988	0.393	<0.01	<1e-5	1.26e-06	-0.74
cg22592140-rs186918405	Index_trio_id_459	cg22592140_rs10248834_mashr_whole_blood_DNMT3A	7	130327559	7	130132419	NA	NA	NA	not pass	0.499	0.0988	0.392	<0.01	<1e-5	1.26e-06	-0.74
cg22592140-rs186918405	Index_trio_id_459	cg22592140_rs11974476_mashr_whole_blood_DNMT3A	7	130321759	7	130132419	NA	NA	NA	not pass	0.499	0.0988	0.392	<0.01	<1e-5	9.94e-07	-0.747
cg22592140-rs186918405	Index_trio_id_459	cg22592140_rs13438002_mashr_whole_blood_DNMT3A	7	130331683	7	130132419	NA	NA	NA	not pass	0.499	0.0988	0.392	<0.01	<1e-5	4.66e-07	-0.776
cg22592140-rs186918405	Index_trio_id_459	cg22592140_rs2129902_mashr_whole_blood_DNMT3A	7	130296580	7	130132419	NA	NA	NA	not pass	0.499	0.0988	0.393	<0.01	<1e-5	1.26e-06	-0.74
cg22592140-rs186918405	Index_trio_id_459	cg22592140_rs10281580_mashr_whole_blood_DNMT3A	7	130311182	7	130132419	NA	NA	NA	not pass	0.499	0.0988	0.393	<0.01	<1e-5	1.26e-06	-0.74
cg22592140-rs186918405	Index_trio_id_459	cg22592140_rs10272075_mashr_whole_blood_DNMT3A	7	130314100	7	130132419	NA	NA	NA	not pass	0.499	0.0988	0.392	<0.01	<1e-5	1.26e-06	-0.74
cg22592140-rs186918405	Index_trio_id_459	cg22592140_rs10264429_mashr_whole_blood_DNMT3A	7	130327837	7	130132419	NA	NA	NA	not pass	0.499	0.0988	0.392	<0.01	<1e-5	1.26e-06	-0.74
cg22592140-rs186918405	Index_trio_id_459	cg22592140_rs6467309_mashr_whole_blood_DNMT3A	7	130299750	7	130132419	NA	NA	NA	not pass	0.499	0.0988	0.393	<0.01	<1e-5	1.26e-06	-0.74
cg22592140-rs186918405	Index_trio_id_459	cg22592140_rs10248294_mashr_whole_blood_DNMT3A	7	130333238	7	130132419	NA	NA	NA	not pass	0.499	0.0988	0.392	<0.01	<1e-5	4.66e-07	-0.776
cg22592140-rs186918405	Index_trio_id_459	cg22592140_rs4259357_mashr_whole_blood_DNMT3A	7	130332822	7	130132419	NA	NA	NA	not pass	0.499	0.0988	0.392	<0.01	<1e-5	4.66e-07	-0.776
cg22592140-rs186918405	Index_trio_id_459	cg22592140_rs10273539_mashr_whole_blood_DNMT3A	7	130330315	7	130132419	NA	NA	NA	not pass	0.499	0.0988	0.392	<0.01	<1e-5	1.26e-06	-0.74
cg22592140-rs186918405	Index_trio_id_459	cg22592140_rs10279517_mashr_whole_blood_DNMT3A	7	130342443	7	130132419	NA	NA	NA	not pass	0.499	0.0988	0.392	<0.01	<1e-5	3.67e-07	-0.782
cg22592140-rs186918405	Index_trio_id_459	cg22592140_rs10234416_mashr_whole_blood_DNMT3A	7	130319482	7	130132419	NA	NA	NA	not pass	0.499	0.0988	0.392	<0.01	<1e-5	1.26e-06	-0.74
cg22592140-rs186918405	Index_trio_id_459	cg22592140_rs13438006_mashr_whole_blood_DNMT3A	7	130331619	7	130132419	NA	NA	NA	not pass	0.499	0.0988	0.392	<0.01	<1e-5	3.64e-07	-0.782
cg22592140-rs186918405	Index_trio_id_459	cg22592140_rs13438312_mashr_whole_blood_DNMT3A	7	130331854	7	130132419	NA	NA	NA	not pass	0.499	0.0988	0.392	<0.01	<1e-5	4.66e-07	-0.776
cg06163629-rs117020124	Index_trio_id_175	cg18035618_rs146372818_smoke_statussmoker	20	57210119	20	57415978	NA	NA	NA	not pass	0.501	0.103	0.078	0.01088	1e-05	2.82e-06	0.138
cg22592140-rs186918405	Index_trio_id_459	cg22592140_rs10237759_mashr_whole_blood_DNMT3A	7	130349850	7	130132419	NA	NA	NA	not pass	0.501	0.102	0.389	<0.01	<1e-5	4.66e-07	-0.776
cg22592140-rs186918405	Index_trio_id_459	cg22592140_rs6945822_mashr_whole_blood_DNMT3A	7	130362074	7	130132419	NA	NA	NA	not pass	0.501	0.103	0.388	<0.01	<1e-5	4.66e-07	-0.776
cg22592140-rs186918405	Index_trio_id_459	cg22592140_rs10248790_mashr_whole_blood_DNMT3A	7	130348626	7	130132419	NA	NA	NA	not pass	0.501	0.102	0.389	<0.01	<1e-5	4.66e-07	-0.776
cg22592140-rs186918405	Index_trio_id_459	cg22592140_rs28505508_mashr_whole_blood_DNMT3A	7	130344766	7	130132419	NA	NA	NA	not pass	0.501	0.102	0.389	<0.01	<1e-5	4.66e-07	-0.776
cg22592140-rs186918405	Index_trio_id_459	cg22592140_rs6969737_mashr_whole_blood_DNMT3A	7	130360067	7	130132419	NA	NA	NA	not pass	0.501	0.102	0.389	<0.01	<1e-5	4.66e-07	-0.776
cg22592140-rs186918405	Index_trio_id_459	cg22592140_rs73724355_mashr_whole_blood_DNMT3A	7	130346478	7	130132419	NA	NA	NA	not pass	0.501	0.102	0.389	<0.01	<1e-5	4.66e-07	-0.776
cg22592140-rs186918405	Index_trio_id_459	cg22592140_rs10272206_mashr_whole_blood_DNMT3A	7	130314194	7	130132419	NA	NA	NA	not pass	0.533	0.116	0.36	<0.01	<1e-5	1.26e-06	-0.74
cg04384810-rs113308389	Index_trio_id_143	cg04384810_rs150901950_mashr_whole_blood_MBD3	14	91622842	14	91621555	NA	NA	NA	not pass	0.539	0.122	0.812	0.02176	2e-05	1.94e-05	-2.24
cg04384810-rs113308389	Index_trio_id_143	cg04384810_rs148764114_mashr_whole_blood_MBD3	14	91622621	14	91621555	NA	NA	NA	not pass	0.539	0.122	0.812	0.02176	2e-05	1.94e-05	-2.24
cg04384810-rs113308389	Index_trio_id_143	cg04384810_rs116583933_mashr_whole_blood_MBD3	14	91624028	14	91621555	NA	NA	NA	not pass	0.539	0.122	0.812	0.02176	2e-05	1.94e-05	-2.24
cg04384810-rs113308389	Index_trio_id_143	cg04384810_rs77182824_mashr_whole_blood_MBD3	14	91623110	14	91621555	NA	NA	NA	not pass	0.539	0.122	0.812	0.02176	2e-05	1.94e-05	-2.24
cg22592140-rs186918405	Index_trio_id_458	cg22592140_rs10237759_FishFREQ	7	130349850	7	130132419	NA	NA	NA	not pass	0.539	0.13	0.0265	<0.01	<1e-5	1.16e-07	-0.0613
cg22592140-rs186918405	Index_trio_id_458	cg22592140_rs10248790_FishFREQ	7	130348626	7	130132419	NA	NA	NA	not pass	0.539	0.13	0.0265	<0.01	<1e-5	1.16e-07	-0.0613
cg22592140-rs186918405	Index_trio_id_458	cg22592140_rs28505508_FishFREQ	7	130344766	7	130132419	NA	NA	NA	not pass	0.539	0.13	0.0265	<0.01	<1e-5	1.16e-07	-0.0613
cg22592140-rs186918405	Index_trio_id_458	cg22592140_rs73724355_FishFREQ	7	130346478	7	130132419	NA	NA	NA	not pass	0.539	0.13	0.0265	<0.01	<1e-5	1.16e-07	-0.0613
cg22592140-rs186918405	Index_trio_id_458	cg22592140_rs6969737_FishFREQ	7	130360067	7	130132419	NA	NA	NA	not pass	0.539	0.13	0.0265	<0.01	<1e-5	1.16e-07	-0.0613
cg06163629-rs79375984	Index_trio_id_397	cg18035618_rs7273251_mashr_whole_blood_SIRT1	20	57450415	20	57415978	NA	NA	NA	not pass	0.561	0.14	0.125	<0.01	<1e-5	1.02e-08	-0.325
cg04384810-rs113308389	Index_trio_id_140	cg04384810_rs113989111_birth_seasonwinter	14	91572577	14	91621555	NA	NA	NA	not pass	0.575	0.149	0.0453	0.02176	2e-05	2.62e-05	0.124
cg04384810-rs113308389	Index_trio_id_140	cg04384810_rs76920016_birth_seasonwinter	14	91574480	14	91621555	NA	NA	NA	not pass	0.575	0.149	0.0453	0.02176	2e-05	2.62e-05	0.124
cg04384810-rs113308389	Index_trio_id_140	cg04384810_rs55662634_birth_seasonwinter	14	91576892	14	91621555	NA	NA	NA	not pass	0.575	0.149	0.0453	0.02176	2e-05	2.62e-05	0.124
cg04384810-rs113308389	Index_trio_id_140	cg04384810_rs41313505_birth_seasonwinter	14	91581340	14	91621555	NA	NA	NA	not pass	0.575	0.149	0.0453	0.02176	2e-05	2.62e-05	0.124
cg04384810-rs113308389	Index_trio_id_140	cg04384810_rs142179260_birth_seasonwinter	14	91645311	14	91621555	NA	NA	NA	not pass	0.583	0.162	0.0436	0.02176	2e-05	7.44e-06	0.145
cg04384810-rs113308389	Index_trio_id_140	cg04384810_rs28628146_birth_seasonwinter	14	91649052	14	91621555	NA	NA	NA	not pass	0.583	0.162	0.0436	0.02176	2e-05	7.44e-06	0.145
cg04384810-rs113308389	Index_trio_id_140	cg04384810_rs148279316_birth_seasonwinter	14	91639232	14	91621555	NA	NA	NA	not pass	0.583	0.155	0.044	0.02176	2e-05	7.44e-06	0.145
cg22592140-rs186918405	Index_trio_id_458	cg22592140_rs10272075_FishFREQ	7	130314100	7	130132419	NA	NA	NA	not pass	0.583	0.162	0.0254	<0.01	<1e-5	1.07e-07	-0.0615
cg22592140-rs186918405	Index_trio_id_458	cg22592140_rs10239175_FishFREQ	7	130308001	7	130132419	NA	NA	NA	not pass	0.583	0.162	0.0254	<0.01	<1e-5	1.07e-07	-0.0615
cg22592140-rs186918405	Index_trio_id_458	cg22592140_rs10248834_FishFREQ	7	130327559	7	130132419	NA	NA	NA	not pass	0.583	0.162	0.0254	<0.01	<1e-5	1.07e-07	-0.0615
cg22592140-rs186918405	Index_trio_id_458	cg22592140_rs10281580_FishFREQ	7	130311182	7	130132419	NA	NA	NA	not pass	0.583	0.162	0.0254	<0.01	<1e-5	1.07e-07	-0.0615
cg22592140-rs186918405	Index_trio_id_458	cg22592140_rs10263075_FishFREQ	7	130302676	7	130132419	NA	NA	NA	not pass	0.583	0.162	0.0254	<0.01	<1e-5	1.07e-07	-0.0615
cg22592140-rs186918405	Index_trio_id_458	cg22592140_rs1035596_FishFREQ	7	130310568	7	130132419	NA	NA	NA	not pass	0.583	0.162	0.0254	<0.01	<1e-5	1.04e-07	-0.0615
cg22592140-rs186918405	Index_trio_id_458	cg22592140_rs10264429_FishFREQ	7	130327837	7	130132419	NA	NA	NA	not pass	0.583	0.162	0.0254	<0.01	<1e-5	1.07e-07	-0.0615
cg22592140-rs186918405	Index_trio_id_458	cg22592140_rs6467309_FishFREQ	7	130299750	7	130132419	NA	NA	NA	not pass	0.583	0.162	0.0254	<0.01	<1e-5	1.07e-07	-0.0615
cg22592140-rs186918405	Index_trio_id_458	cg22592140_rs2129902_FishFREQ	7	130296580	7	130132419	NA	NA	NA	not pass	0.583	0.162	0.0254	<0.01	<1e-5	1.07e-07	-0.0615
cg22592140-rs186918405	Index_trio_id_458	cg22592140_rs10248294_FishFREQ	7	130333238	7	130132419	NA	NA	NA	not pass	0.583	0.162	0.0254	<0.01	<1e-5	1.16e-07	-0.0613
cg22592140-rs186918405	Index_trio_id_458	cg22592140_rs10273539_FishFREQ	7	130330315	7	130132419	NA	NA	NA	not pass	0.583	0.162	0.0254	<0.01	<1e-5	1.07e-07	-0.0615
cg22592140-rs186918405	Index_trio_id_458	cg22592140_rs10279517_FishFREQ	7	130342443	7	130132419	NA	NA	NA	not pass	0.583	0.162	0.0254	<0.01	<1e-5	1.11e-07	-0.0614
cg22592140-rs186918405	Index_trio_id_458	cg22592140_rs13438312_FishFREQ	7	130331854	7	130132419	NA	NA	NA	not pass	0.583	0.162	0.0254	<0.01	<1e-5	1.16e-07	-0.0613
cg22592140-rs186918405	Index_trio_id_458	cg22592140_rs11974476_FishFREQ	7	130321759	7	130132419	NA	NA	NA	not pass	0.583	0.162	0.0254	<0.01	<1e-5	5.81e-08	-0.0626
cg22592140-rs186918405	Index_trio_id_458	cg22592140_rs13438002_FishFREQ	7	130331683	7	130132419	NA	NA	NA	not pass	0.583	0.162	0.0254	<0.01	<1e-5	1.16e-07	-0.0613
cg22592140-rs186918405	Index_trio_id_458	cg22592140_rs13438006_FishFREQ	7	130331619	7	130132419	NA	NA	NA	not pass	0.583	0.162	0.0254	<0.01	<1e-5	6.3e-08	-0.0624
cg22592140-rs186918405	Index_trio_id_458	cg22592140_rs10234416_FishFREQ	7	130319482	7	130132419	NA	NA	NA	not pass	0.583	0.162	0.0254	<0.01	<1e-5	1.07e-07	-0.0615
cg22592140-rs186918405	Index_trio_id_458	cg22592140_rs4259357_FishFREQ	7	130332822	7	130132419	NA	NA	NA	not pass	0.583	0.162	0.0254	<0.01	<1e-5	1.16e-07	-0.0613
cg22592140-rs186918405	Index_trio_id_458	cg22592140_rs10272206_FishFREQ	7	130314194	7	130132419	NA	NA	NA	not pass	0.592	0.165	0.0252	<0.01	<1e-5	1.07e-07	-0.0615
cg04384810-rs113308389	Index_trio_id_140	cg04384810_rs74945528_birth_seasonwinter	14	91636281	14	91621555	NA	NA	NA	not pass	0.657	0.203	0.0384	0.01088	1e-05	7.15e-06	0.139
cg04384810-rs113308389	Index_trio_id_140	cg04384810_rs7146778_birth_seasonwinter	14	91632010	14	91621555	NA	NA	NA	not pass	0.657	0.203	0.0384	0.01088	1e-05	7.15e-06	0.139
cg04384810-rs113308389	Index_trio_id_140	cg04384810_rs142543037_birth_seasonwinter	14	91632221	14	91621555	NA	NA	NA	not pass	0.657	0.203	0.0384	0.01088	1e-05	7.15e-06	0.139
cg04384810-rs113308389	Index_trio_id_140	cg04384810_rs10140091_birth_seasonwinter	14	91634337	14	91621555	NA	NA	NA	not pass	0.657	0.203	0.0384	0.01088	1e-05	7.15e-06	0.139
cg04384810-rs113308389	Index_trio_id_140	cg04384810_rs117265353_birth_seasonwinter	14	91637343	14	91621555	NA	NA	NA	not pass	0.657	0.203	0.0384	0.01088	1e-05	7.15e-06	0.139
cg04384810-rs113308389	Index_trio_id_140	cg04384810_rs117222373_birth_seasonwinter	14	91633041	14	91621555	NA	NA	NA	not pass	0.657	0.203	0.0384	0.01088	1e-05	7.15e-06	0.139
cg04384810-rs113308389	Index_trio_id_140	cg04384810_rs117660668_birth_seasonwinter	14	91630030	14	91621555	NA	NA	NA	not pass	0.657	0.203	0.0384	0.01088	1e-05	7.15e-06	0.139
cg04384810-rs113308389	Index_trio_id_140	cg04384810_rs12436409_birth_seasonwinter	14	91633749	14	91621555	NA	NA	NA	not pass	0.657	0.203	0.0384	0.01088	1e-05	7.15e-06	0.139
cg04384810-rs113308389	Index_trio_id_140	cg04384810_rs79191087_birth_seasonwinter	14	91632119	14	91621555	NA	NA	NA	not pass	0.657	0.203	0.0384	0.01088	1e-05	7.15e-06	0.139
cg04384810-rs113308389	Index_trio_id_140	cg04384810_rs138691234_birth_seasonwinter	14	91627433	14	91621555	NA	NA	NA	not pass	0.657	0.203	0.0384	0.01088	1e-05	7.15e-06	0.139
cg04384810-rs113308389	Index_trio_id_140	cg04384810_rs10136832_birth_seasonwinter	14	91633339	14	91621555	NA	NA	NA	not pass	0.657	0.203	0.0384	0.01088	1e-05	7.15e-06	0.139
cg04384810-rs113308389	Index_trio_id_140	cg04384810_rs146007314_birth_seasonwinter	14	91628503	14	91621555	NA	NA	NA	not pass	0.657	0.203	0.0384	0.01088	1e-05	7.15e-06	0.139
cg04384810-rs113308389	Index_trio_id_140	cg04384810_rs145659993_birth_seasonwinter	14	91651602	14	91621555	NA	NA	NA	not pass	0.657	0.198	0.0421	0.02176	2e-05	7.76e-06	0.145
cg04384810-rs113308389	Index_trio_id_140	cg04384810_rs144134462_birth_seasonwinter	14	91634367	14	91621555	NA	NA	NA	not pass	0.657	0.203	0.0384	0.01088	1e-05	7.15e-06	0.139
cg04384810-rs113308389	Index_trio_id_140	cg04384810_rs147238663_birth_seasonwinter	14	91637075	14	91621555	NA	NA	NA	not pass	0.657	0.203	0.0384	0.01088	1e-05	7.15e-06	0.139
cg04384810-rs113308389	Index_trio_id_140	cg04384810_rs138605320_birth_seasonwinter	14	91635817	14	91621555	NA	NA	NA	not pass	0.657	0.203	0.0384	0.01088	1e-05	7.15e-06	0.139
cg04384810-rs113308389	Index_trio_id_140	cg04384810_rs118090471_birth_seasonwinter	14	91635437	14	91621555	NA	NA	NA	not pass	0.657	0.203	0.0384	0.01088	1e-05	7.15e-06	0.139
cg04384810-rs113308389	Index_trio_id_140	cg04384810_rs116583933_birth_seasonwinter	14	91624028	14	91621555	NA	NA	NA	not pass	0.659	0.208	0.0382	0.01088	1e-05	7.15e-06	0.139
cg04384810-rs113308389	Index_trio_id_140	cg04384810_rs148764114_birth_seasonwinter	14	91622621	14	91621555	NA	NA	NA	not pass	0.659	0.208	0.0382	0.01088	1e-05	7.15e-06	0.139
cg04384810-rs113308389	Index_trio_id_140	cg04384810_rs150901950_birth_seasonwinter	14	91622842	14	91621555	NA	NA	NA	not pass	0.659	0.208	0.0382	0.01088	1e-05	7.15e-06	0.139
cg04384810-rs113308389	Index_trio_id_140	cg04384810_rs77182824_birth_seasonwinter	14	91623110	14	91621555	NA	NA	NA	not pass	0.659	0.208	0.0382	0.01088	1e-05	7.15e-06	0.139
cg04384810-rs113308389	Index_trio_id_142	cg04384810_rs41313505_fatherDead	14	91581340	14	91621555	NA	NA	NA	not pass	0.661	0.236	0.0385	<0.01	<1e-5	8.6e-12	0.225
cg04384810-rs113308389	Index_trio_id_142	cg04384810_rs76920016_fatherDead	14	91574480	14	91621555	NA	NA	NA	not pass	0.661	0.236	0.0385	<0.01	<1e-5	8.6e-12	0.225
cg04384810-rs113308389	Index_trio_id_142	cg04384810_rs55662634_fatherDead	14	91576892	14	91621555	NA	NA	NA	not pass	0.661	0.236	0.0385	<0.01	<1e-5	8.6e-12	0.225
cg04384810-rs113308389	Index_trio_id_142	cg04384810_rs113989111_fatherDead	14	91572577	14	91621555	NA	NA	NA	not pass	0.661	0.236	0.0385	<0.01	<1e-5	8.6e-12	0.225
cg22592140-rs186918405	Index_trio_id_458	cg22592140_rs149985827_FishFREQ	7	130254679	7	130132419	NA	NA	NA	not pass	0.661	0.219	0.022	<0.01	<1e-5	2.11e-08	-0.0641
cg22592140-rs186918405	Index_trio_id_458	cg22592140_rs138944595_FishFREQ	7	130280983	7	130132419	NA	NA	NA	not pass	0.661	0.219	0.022	<0.01	<1e-5	2.11e-08	-0.0641
cg22592140-rs186918405	Index_trio_id_458	cg22592140_rs147148975_FishFREQ	7	130271350	7	130132419	NA	NA	NA	not pass	0.661	0.219	0.022	<0.01	<1e-5	2.11e-08	-0.0641
cg22592140-rs186918405	Index_trio_id_458	cg22592140_rs36165622_FishFREQ	7	130259469	7	130132419	NA	NA	NA	not pass	0.661	0.219	0.022	<0.01	<1e-5	2.11e-08	-0.0641
cg22592140-rs186918405	Index_trio_id_458	cg22592140_rs137856885_FishFREQ	7	130284916	7	130132419	NA	NA	NA	not pass	0.661	0.219	0.022	<0.01	<1e-5	2.11e-08	-0.0641
cg22592140-rs186918405	Index_trio_id_458	cg22592140_rs149767363_FishFREQ	7	130282391	7	130132419	NA	NA	NA	not pass	0.661	0.219	0.022	<0.01	<1e-5	2.11e-08	-0.0641
cg22592140-rs186918405	Index_trio_id_463	cg22592140_rs142053217_n_people_sharing_household	7	130258926	7	130132419	NA	NA	NA	not pass	0.661	0.23	0.0243	<0.01	<1e-5	8.74e-07	0.0569
cg22592140-rs186918405	Index_trio_id_460	cg22592140_rs142053217_father_smoker_before_preg	7	130258926	7	130132419	NA	NA	NA	not pass	0.683	0.27	-0.113	0.02176	2e-05	7.52e-06	-0.173
cg04384810-rs113308389	Index_trio_id_148	cg04384810_rs112631253_n_people_sharing_household	14	91584520	14	91621555	NA	NA	NA	not pass	0.69	0.275	-0.0164	0.02176	2e-05	9.62e-06	-0.0472
cg06163629-rs79375984	Index_trio_id_396	cg18035618_rs6092702_age	20	57457300	20	57415978	NA	NA	NA	not pass	0.701	0.283	-0.00105	<0.01	<1e-5	2.57e-06	0.00316
cg04384810-rs113308389	Index_trio_id_140	cg04384810_rs111307360_birth_seasonwinter	14	91587907	14	91621555	NA	NA	NA	not pass	0.705	0.293	0.0428	0.03264	3e-05	1.66e-05	0.144
cg04384810-rs113308389	Index_trio_id_140	cg04384810_rs111226504_birth_seasonwinter	14	91591538	14	91621555	NA	NA	NA	not pass	0.705	0.293	0.0428	0.03264	3e-05	1.66e-05	0.144
cg04384810-rs113308389	Index_trio_id_140	cg04384810_rs74872611_birth_seasonwinter	14	91589609	14	91621555	NA	NA	NA	not pass	0.705	0.293	0.0428	0.03264	3e-05	1.66e-05	0.144
cg04384810-rs113308389	Index_trio_id_140	cg04384810_rs112631253_birth_seasonwinter	14	91584520	14	91621555	NA	NA	NA	not pass	0.705	0.293	0.0428	<0.01	<1e-5	6.62e-06	0.151
cg04384810-rs113308389	Index_trio_id_140	cg04384810_rs112850041_birth_seasonwinter	14	91587775	14	91621555	NA	NA	NA	not pass	0.705	0.293	0.0428	0.03264	3e-05	1.66e-05	0.144
cg04384810-rs113308389	Index_trio_id_140	cg04384810_rs111719566_birth_seasonwinter	14	91590823	14	91621555	NA	NA	NA	not pass	0.705	0.293	0.0428	0.03264	3e-05	1.66e-05	0.144
cg06163629-rs79375984	Index_trio_id_181	cg18035618_rs6070620_DairyFREQ	20	57384175	20	57415978	NA	NA	NA	not pass	0.789	0.39	-0.00676	<0.01	<1e-5	4.76e-06	0.0238
cg04384810-rs113308389	Index_trio_id_141	cg04384810_rs112850041_elastic_net_whole_blood_ZNF445	14	91587775	14	91621555	NA	NA	NA	not pass	0.802	0.417	0.616	0.03264	3e-05	5.78e-06	-2.41
cg04384810-rs113308389	Index_trio_id_141	cg04384810_rs74872611_elastic_net_whole_blood_ZNF445	14	91589609	14	91621555	NA	NA	NA	not pass	0.802	0.417	0.616	0.03264	3e-05	5.78e-06	-2.41
cg04384810-rs113308389	Index_trio_id_141	cg04384810_rs111719566_elastic_net_whole_blood_ZNF445	14	91590823	14	91621555	NA	NA	NA	not pass	0.802	0.417	0.616	0.03264	3e-05	5.78e-06	-2.41
cg04384810-rs113308389	Index_trio_id_141	cg04384810_rs111226504_elastic_net_whole_blood_ZNF445	14	91591538	14	91621555	NA	NA	NA	not pass	0.802	0.417	0.616	0.03264	3e-05	5.78e-06	-2.41
cg04384810-rs113308389	Index_trio_id_141	cg04384810_rs113308389_elastic_net_whole_blood_ZNF445	14	91583026	14	91621555	NA	NA	NA	not pass	0.802	0.417	0.616	0.01088	1e-05	5.78e-06	-2.41
cg04384810-rs113308389	Index_trio_id_141	cg04384810_rs111307360_elastic_net_whole_blood_ZNF445	14	91587907	14	91621555	NA	NA	NA	not pass	0.802	0.417	0.616	0.03264	3e-05	5.78e-06	-2.41
cg22592140-rs186918405	Index_trio_id_458	cg22592140_rs3807139_FishFREQ	7	130371325	7	130132419	NA	NA	NA	not pass	0.821	0.451	-0.00933	0.01088	1e-05	6.1e-06	0.0382
cg04384810-rs113308389	Index_trio_id_142	cg04384810_rs138691234_fatherDead	14	91627433	14	91621555	NA	NA	NA	not pass	0.859	0.532	-0.0206	0.01088	1e-05	1.25e-06	0.15
cg04384810-rs113308389	Index_trio_id_142	cg04384810_rs116583933_fatherDead	14	91624028	14	91621555	NA	NA	NA	not pass	0.859	0.529	-0.0208	0.01088	1e-05	1.25e-06	0.15
cg04384810-rs113308389	Index_trio_id_142	cg04384810_rs10136832_fatherDead	14	91633339	14	91621555	NA	NA	NA	not pass	0.859	0.532	-0.0206	0.01088	1e-05	1.25e-06	0.15
cg04384810-rs113308389	Index_trio_id_142	cg04384810_rs146007314_fatherDead	14	91628503	14	91621555	NA	NA	NA	not pass	0.859	0.532	-0.0206	0.01088	1e-05	1.25e-06	0.15
cg04384810-rs113308389	Index_trio_id_142	cg04384810_rs10140091_fatherDead	14	91634337	14	91621555	NA	NA	NA	not pass	0.859	0.532	-0.0206	0.01088	1e-05	1.25e-06	0.15
cg04384810-rs113308389	Index_trio_id_142	cg04384810_rs7146778_fatherDead	14	91632010	14	91621555	NA	NA	NA	not pass	0.859	0.532	-0.0206	0.01088	1e-05	1.25e-06	0.15
cg04384810-rs113308389	Index_trio_id_142	cg04384810_rs117660668_fatherDead	14	91630030	14	91621555	NA	NA	NA	not pass	0.859	0.532	-0.0206	0.01088	1e-05	1.25e-06	0.15
cg04384810-rs113308389	Index_trio_id_142	cg04384810_rs142543037_fatherDead	14	91632221	14	91621555	NA	NA	NA	not pass	0.859	0.532	-0.0206	0.01088	1e-05	1.25e-06	0.15
cg04384810-rs113308389	Index_trio_id_142	cg04384810_rs150901950_fatherDead	14	91622842	14	91621555	NA	NA	NA	not pass	0.859	0.529	-0.0208	0.01088	1e-05	1.25e-06	0.15
cg04384810-rs113308389	Index_trio_id_142	cg04384810_rs79191087_fatherDead	14	91632119	14	91621555	NA	NA	NA	not pass	0.859	0.532	-0.0206	0.01088	1e-05	1.25e-06	0.15
cg04384810-rs113308389	Index_trio_id_142	cg04384810_rs147238663_fatherDead	14	91637075	14	91621555	NA	NA	NA	not pass	0.859	0.532	-0.0206	0.01088	1e-05	1.25e-06	0.15
cg04384810-rs113308389	Index_trio_id_142	cg04384810_rs117222373_fatherDead	14	91633041	14	91621555	NA	NA	NA	not pass	0.859	0.532	-0.0206	0.01088	1e-05	1.25e-06	0.15
cg04384810-rs113308389	Index_trio_id_142	cg04384810_rs117265353_fatherDead	14	91637343	14	91621555	NA	NA	NA	not pass	0.859	0.532	-0.0206	0.01088	1e-05	1.25e-06	0.15
cg04384810-rs113308389	Index_trio_id_142	cg04384810_rs74945528_fatherDead	14	91636281	14	91621555	NA	NA	NA	not pass	0.859	0.532	-0.0206	0.01088	1e-05	1.25e-06	0.15
cg04384810-rs113308389	Index_trio_id_142	cg04384810_rs148764114_fatherDead	14	91622621	14	91621555	NA	NA	NA	not pass	0.859	0.529	-0.0208	0.01088	1e-05	1.25e-06	0.15
cg04384810-rs113308389	Index_trio_id_142	cg04384810_rs138605320_fatherDead	14	91635817	14	91621555	NA	NA	NA	not pass	0.859	0.532	-0.0206	0.01088	1e-05	1.25e-06	0.15
cg04384810-rs113308389	Index_trio_id_142	cg04384810_rs144134462_fatherDead	14	91634367	14	91621555	NA	NA	NA	not pass	0.859	0.532	-0.0206	0.01088	1e-05	1.25e-06	0.15
cg04384810-rs113308389	Index_trio_id_142	cg04384810_rs118090471_fatherDead	14	91635437	14	91621555	NA	NA	NA	not pass	0.859	0.532	-0.0206	0.01088	1e-05	1.25e-06	0.15
cg04384810-rs113308389	Index_trio_id_142	cg04384810_rs12436409_fatherDead	14	91633749	14	91621555	NA	NA	NA	not pass	0.859	0.532	-0.0206	0.01088	1e-05	1.25e-06	0.15
cg04384810-rs113308389	Index_trio_id_142	cg04384810_rs77182824_fatherDead	14	91623110	14	91621555	NA	NA	NA	not pass	0.859	0.529	-0.0208	0.01088	1e-05	1.25e-06	0.15
cg04384810-rs113308389	Index_trio_id_141	cg04384810_rs76363098_elastic_net_whole_blood_ZNF445	14	91611436	14	91621555	NA	NA	NA	not pass	0.868	0.582	-0.339	0.01088	1e-05	4.53e-06	-2.21
cg04384810-rs113308389	Index_trio_id_141	cg04384810_rs145659993_elastic_net_whole_blood_ZNF445	14	91651602	14	91621555	NA	NA	NA	not pass	0.868	0.555	-0.317	0.03264	3e-05	6.27e-06	-2.1
cg04384810-rs113308389	Index_trio_id_142	cg04384810_rs142179260_fatherDead	14	91645311	14	91621555	NA	NA	NA	not pass	0.868	0.567	-0.0193	0.01088	1e-05	7.03e-07	0.155
cg04384810-rs113308389	Index_trio_id_142	cg04384810_rs148279316_fatherDead	14	91639232	14	91621555	NA	NA	NA	not pass	0.868	0.581	-0.0186	0.01088	1e-05	7.03e-07	0.155
cg04384810-rs113308389	Index_trio_id_142	cg04384810_rs28628146_fatherDead	14	91649052	14	91621555	NA	NA	NA	not pass	0.868	0.567	-0.0193	0.01088	1e-05	7.03e-07	0.155
cg04384810-rs113308389	Index_trio_id_142	cg04384810_rs145659993_fatherDead	14	91651602	14	91621555	NA	NA	NA	not pass	0.868	0.599	-0.0179	<0.01	<1e-5	7.05e-07	0.155
cg06163629-rs79375984	Index_trio_id_181	cg06163629_rs6015371_DairyFREQ	20	57372032	20	57414884	NA	NA	NA	not pass	0.868	0.632	-0.00323	0.04352	4e-05	2.73e-05	-0.0196
cg06163629-rs79375984	Index_trio_id_178	cg18035618_rs117823351_mashr_whole_blood_TET2	20	57369773	20	57415978	NA	NA	NA	not pass	0.868	0.614	0.281	<0.01	<1e-5	2.35e-07	-1.74
cg06163629-rs79375984	Index_trio_id_402	cg18035618_rs6092702_mob	20	57457300	20	57415978	NA	NA	NA	not pass	0.868	0.602	0.00168	0.02176	2e-05	7.15e-06	-0.00917
cg21252175-rs113786257	Index_trio_id_426	cg21252175_rs111834387_ever_smoke	15	64062211	15	64973903	NA	NA	NA	not pass	0.868	0.594	0.0152	0.03264	3e-05	1.95e-05	-0.0702
cg06163629-rs79375984	Index_trio_id_181	cg18035618_rs6015371_DairyFREQ	20	57372032	20	57415978	NA	NA	NA	not pass	0.894	0.682	0.00347	<0.01	<1e-5	2.61e-09	-0.031
cg04384810-rs113308389	Index_trio_id_147	cg04384810_rs111226504_mashr_whole_blood_DNMT3A	14	91591538	14	91621555	NA	NA	NA	not pass	0.909	0.704	0.0659	0.03264	3e-05	2.98e-06	-0.749
cg04384810-rs113308389	Index_trio_id_147	cg04384810_rs113308389_mashr_whole_blood_DNMT3A	14	91583026	14	91621555	NA	NA	NA	not pass	0.909	0.704	0.0659	0.03264	3e-05	2.98e-06	-0.749
cg04384810-rs113308389	Index_trio_id_147	cg04384810_rs111719566_mashr_whole_blood_DNMT3A	14	91590823	14	91621555	NA	NA	NA	not pass	0.909	0.704	0.0659	0.03264	3e-05	2.98e-06	-0.749
cg04384810-rs113308389	Index_trio_id_147	cg04384810_rs112631253_mashr_whole_blood_DNMT3A	14	91584520	14	91621555	NA	NA	NA	not pass	0.909	0.704	0.0659	0.04352	4e-05	7.94e-06	-0.717
cg04384810-rs113308389	Index_trio_id_147	cg04384810_rs112850041_mashr_whole_blood_DNMT3A	14	91587775	14	91621555	NA	NA	NA	not pass	0.909	0.704	0.0659	0.03264	3e-05	2.98e-06	-0.749
cg04384810-rs113308389	Index_trio_id_147	cg04384810_rs111307360_mashr_whole_blood_DNMT3A	14	91587907	14	91621555	NA	NA	NA	not pass	0.909	0.704	0.0659	0.03264	3e-05	2.98e-06	-0.749
cg04384810-rs113308389	Index_trio_id_147	cg04384810_rs74872611_mashr_whole_blood_DNMT3A	14	91589609	14	91621555	NA	NA	NA	not pass	0.909	0.704	0.0659	0.03264	3e-05	2.98e-06	-0.749
cg22592140-rs186918405	Index_trio_id_465	cg22592140_rs17165068_fatherDead	7	130370756	7	130132419	NA	NA	NA	not pass	0.925	0.745	-0.0209	0.02176	2e-05	1.2e-05	0.185
cg06163629-rs79375984	Index_trio_id_177	cg18035618_rs117823351_diet_folate_gwas_S3	20	57369773	20	57415978	NA	NA	NA	not pass	0.927	0.758	-261	<0.01	<1e-5	8.44e-12	-4470
cg22592140-rs186918405	Index_trio_id_464	cg22592140_rs142053217_VegFREQ	7	130258926	7	130132419	NA	NA	NA	not pass	0.933	0.797	-0.00562	<0.01	<1e-5	3.5e-08	-0.0689
cg22592140-rs186918405	Index_trio_id_462	cg22592140_rs142053217_mother_age_when_born	7	130258926	7	130132419	NA	NA	NA	not pass	0.936	0.808	-0.00124	0.01088	1e-05	8.48e-06	0.0127
cg04384810-rs113308389	Index_trio_id_141	cg04384810_rs10136832_elastic_net_whole_blood_ZNF445	14	91633339	14	91621555	NA	NA	NA	not pass	0.992	0.956	-0.0266	0.04352	4e-05	1.09e-05	-1.99
cg04384810-rs113308389	Index_trio_id_141	cg04384810_rs146007314_elastic_net_whole_blood_ZNF445	14	91628503	14	91621555	NA	NA	NA	not pass	0.992	0.956	-0.0266	0.04352	4e-05	1.09e-05	-1.99
cg04384810-rs113308389	Index_trio_id_141	cg04384810_rs142543037_elastic_net_whole_blood_ZNF445	14	91632221	14	91621555	NA	NA	NA	not pass	0.992	0.956	-0.0266	0.04352	4e-05	1.09e-05	-1.99
cg04384810-rs113308389	Index_trio_id_141	cg04384810_rs7146778_elastic_net_whole_blood_ZNF445	14	91632010	14	91621555	NA	NA	NA	not pass	0.992	0.956	-0.0266	0.04352	4e-05	1.09e-05	-1.99
cg04384810-rs113308389	Index_trio_id_141	cg04384810_rs10140091_elastic_net_whole_blood_ZNF445	14	91634337	14	91621555	NA	NA	NA	not pass	0.992	0.956	-0.0266	0.04352	4e-05	1.09e-05	-1.99
cg04384810-rs113308389	Index_trio_id_141	cg04384810_rs148764114_elastic_net_whole_blood_ZNF445	14	91622621	14	91621555	NA	NA	NA	not pass	0.992	0.951	-0.0299	0.04352	4e-05	1.09e-05	-1.99
cg04384810-rs113308389	Index_trio_id_141	cg04384810_rs12436409_elastic_net_whole_blood_ZNF445	14	91633749	14	91621555	NA	NA	NA	not pass	0.992	0.956	-0.0266	0.04352	4e-05	1.09e-05	-1.99
cg04384810-rs113308389	Index_trio_id_141	cg04384810_rs117660668_elastic_net_whole_blood_ZNF445	14	91630030	14	91621555	NA	NA	NA	not pass	0.992	0.956	-0.0266	0.04352	4e-05	1.09e-05	-1.99
cg04384810-rs113308389	Index_trio_id_141	cg04384810_rs138691234_elastic_net_whole_blood_ZNF445	14	91627433	14	91621555	NA	NA	NA	not pass	0.992	0.956	-0.0266	0.04352	4e-05	1.09e-05	-1.99
cg04384810-rs113308389	Index_trio_id_141	cg04384810_rs150901950_elastic_net_whole_blood_ZNF445	14	91622842	14	91621555	NA	NA	NA	not pass	0.992	0.951	-0.0299	0.04352	4e-05	1.09e-05	-1.99
cg04384810-rs113308389	Index_trio_id_141	cg04384810_rs116583933_elastic_net_whole_blood_ZNF445	14	91624028	14	91621555	NA	NA	NA	not pass	0.992	0.951	-0.0299	0.04352	4e-05	1.09e-05	-1.99
cg04384810-rs113308389	Index_trio_id_141	cg04384810_rs74945528_elastic_net_whole_blood_ZNF445	14	91636281	14	91621555	NA	NA	NA	not pass	0.992	0.956	-0.0266	0.04352	4e-05	1.09e-05	-1.99
cg04384810-rs113308389	Index_trio_id_141	cg04384810_rs147238663_elastic_net_whole_blood_ZNF445	14	91637075	14	91621555	NA	NA	NA	not pass	0.992	0.956	-0.0266	0.04352	4e-05	1.09e-05	-1.99
cg04384810-rs113308389	Index_trio_id_141	cg04384810_rs117265353_elastic_net_whole_blood_ZNF445	14	91637343	14	91621555	NA	NA	NA	not pass	0.992	0.956	-0.0266	0.04352	4e-05	1.09e-05	-1.99
cg04384810-rs113308389	Index_trio_id_141	cg04384810_rs144134462_elastic_net_whole_blood_ZNF445	14	91634367	14	91621555	NA	NA	NA	not pass	0.992	0.956	-0.0266	0.04352	4e-05	1.09e-05	-1.99
cg04384810-rs113308389	Index_trio_id_141	cg04384810_rs79191087_elastic_net_whole_blood_ZNF445	14	91632119	14	91621555	NA	NA	NA	not pass	0.992	0.956	-0.0266	0.04352	4e-05	1.09e-05	-1.99
cg04384810-rs113308389	Index_trio_id_141	cg04384810_rs138605320_elastic_net_whole_blood_ZNF445	14	91635817	14	91621555	NA	NA	NA	not pass	0.992	0.956	-0.0266	0.04352	4e-05	1.09e-05	-1.99
cg04384810-rs113308389	Index_trio_id_141	cg04384810_rs77182824_elastic_net_whole_blood_ZNF445	14	91623110	14	91621555	NA	NA	NA	not pass	0.992	0.951	-0.0299	0.04352	4e-05	1.09e-05	-1.99
cg04384810-rs113308389	Index_trio_id_141	cg04384810_rs117222373_elastic_net_whole_blood_ZNF445	14	91633041	14	91621555	NA	NA	NA	not pass	0.992	0.956	-0.0266	0.04352	4e-05	1.09e-05	-1.99
cg04384810-rs113308389	Index_trio_id_141	cg04384810_rs118090471_elastic_net_whole_blood_ZNF445	14	91635437	14	91621555	NA	NA	NA	not pass	0.992	0.956	-0.0266	0.04352	4e-05	1.09e-05	-1.99
cg06163629-rs117020124	Index_trio_id_175	cg06163629_rs76427633_smoke_statussmoker	20	57330431	20	57414884	NA	NA	NA	not pass	0.992	0.909	0.00385	0.01088	1e-05	5.73e-06	0.105
cg06163629-rs79375984	Index_trio_id_181	cg18035618_rs8125112_DairyFREQ	20	57431165	20	57415978	NA	NA	NA	not pass	0.992	0.935	-0.0007	<0.01	<1e-5	1.32e-06	0.0279
cg06163629-rs79375984	Index_trio_id_181	cg18035618_rs35582814_DairyFREQ	20	57440586	20	57415978	NA	NA	NA	not pass	0.992	0.957	0.000461	<0.01	<1e-5	9.33e-07	0.0283
cg06163629-rs79375984	Index_trio_id_178	cg06163629_rs117823351_mashr_whole_blood_TET2	20	57369773	20	57414884	NA	NA	NA	not pass	0.992	0.9	0.058	<0.01	<1e-5	8.24e-06	-1.33
cg06163629-rs117020124	Index_trio_id_175	cg06163629_rs117020124_smoke_statussmoker	20	57347435	20	57414884	NA	NA	NA	not pass	0.993	0.991	0.000388	0.01088	1e-05	6.12e-06	0.105
cg06163629-rs79375984	Index_trio_id_176	cg18035618_rs117823351_diet_folate_gwas_S2	20	57369773	20	57415978	NA	NA	NA	not pass	0.994	0.992	-5.57	<0.01	<1e-5	3.37e-07	-1950
cg16219720-rs114831989	Index_trio_id_362	cg16219720_rs114831989_MeatFREQ	1	67341015	1	66822466	NA	NA	NA	not pass	0.0512	0.00191	-0.0948	<0.01	<1e-5	3.04e-14	0.129
cg14760020-rs141374852	Index_trio_id_330	cg14760020_rs141374852_age	3	170862574	3	170529777	NA	NA	NA	not pass	0.0589	0.00229	-0.0164	<0.01	<1e-5	3.69e-15	0.0248
cg23720931-rs3750670	Index_trio_id_488	cg23720931_rs3750670_one_carbon_homocysteine	10	6182251	10	6177076	NA	NA	NA	not pass	0.0596	0.00235	2.29	<0.01	<1e-5	1.28e-08	-2.92
cg16808912-rs2315840	Index_trio_id_379	cg16808912_rs2315840_diet_folate_gwas_S3	3	99829320	3	99603495	NA	NA	NA	not pass	0.0631	0.00256	7150	<0.01	<1e-5	4.21e-07	-10200
cg01624707-rs114892745	Index_trio_id_17	cg01624707_rs114892745_mob	5	158235100	5	157966020	NA	NA	NA	not pass	0.119	0.00571	0.0373	<0.01	<1e-5	1.82e-09	0.056
cg16808912-rs2315840	Index_trio_id_384	cg16808912_rs2315840_FishFREQ	3	99829320	3	99603495	NA	NA	NA	not pass	0.121	0.00587	-0.0728	<0.01	<1e-5	2.49e-09	-0.12
cg06163629-rs187949928	Index_trio_id_399	cg18035618_rs2043671_income	20	57866842	20	57415978	NA	NA	NA	not pass	0.13	0.00655	0.0604	0.03264	3e-05	2.63e-05	-0.0505
cg16808912-rs148634651	Index_trio_id_375	cg16808912_rs148634651_elastic_net_whole_blood_NLRP7	3	99917035	3	99603495	NA	NA	NA	not pass	0.158	0.00913	-7.77	<0.01	<1e-5	5.17e-15	-6.79
cg14614917-rs114785100	Index_trio_id_321	cg14614917_rs114116232_mashr_whole_blood_MBD4	3	56385466	3	55984778	NA	NA	NA	not pass	0.158	0.0105	-1.54	<0.01	<1e-5	1.62e-07	2.89
cg16219720-rs114831989	Index_trio_id_363	cg16219720_rs114831989_pack_years	1	67341015	1	66822466	NA	NA	NA	not pass	0.182	0.0124	-0.0172	0.01088	1e-05	6.12e-09	-0.0355
cg04384810-rs77748318	Index_trio_id_154	cg04384810_rs77748318_elastic_net_whole_blood_ZNF445	14	91748848	14	91621555	NA	NA	NA	not pass	0.209	0.0157	2.38	<0.01	<1e-5	9.55e-13	-4.42
cg01624707-rs114892745	Index_trio_id_18	cg01624707_rs114892745_mother_age_when_born	5	158235100	5	157966020	NA	NA	NA	not pass	0.216	0.0171	-0.0338	<0.01	<1e-5	1.78e-21	-0.0596
cg16219720-rs114831989	Index_trio_id_362	cg16219720_rs71639459_MeatFREQ	1	67333245	1	66822466	NA	NA	NA	not pass	0.255	0.0243	-0.0258	<0.01	<1e-5	7.98e-07	0.0487
cg00040588-rs111509968	Index_trio_id_3	cg00040588_rs145322751_birth_seasonspring	1	1506734	1	1290712	NA	NA	NA	not pass	0.261	0.0289	-0.252	0.0108821	1e-05	1.77e-06	0.449
cg00040588-rs111509968	Index_trio_id_3	cg00040588_rs190165468_birth_seasonspring	1	1504132	1	1290712	NA	NA	NA	not pass	0.261	0.0289	-0.252	0.0108821	1e-05	1.77e-06	0.449
cg00040588-rs111509968	Index_trio_id_3	cg00040588_rs80032619_birth_seasonspring	1	1501742	1	1290712	NA	NA	NA	not pass	0.261	0.0289	-0.252	0.0108821	1e-05	1.77e-06	0.449
cg00040588-rs111509968	Index_trio_id_3	cg00040588_rs180987491_birth_seasonspring	1	1503800	1	1290712	NA	NA	NA	not pass	0.261	0.0289	-0.252	0.0108821	1e-05	1.77e-06	0.449
cg00040588-rs111509968	Index_trio_id_3	cg00040588_rs186792539_birth_seasonspring	1	1509456	1	1290712	NA	NA	NA	not pass	0.261	0.0289	-0.252	0.0108821	1e-05	1.77e-06	0.449
cg16808912-rs2315840	Index_trio_id_385	cg16808912_rs2315840_FruitFREQ	3	99829320	3	99603495	NA	NA	NA	not pass	0.396	0.0493	0.0434	<0.01	<1e-5	1.13e-10	-0.0979
cg16808912-rs2315840	Index_trio_id_388	cg16808912_rs2315840_VegFREQ	3	99829320	3	99603495	NA	NA	NA	not pass	0.396	0.0503	-0.0616	<0.01	<1e-5	5.25e-10	-0.124
cg00040588-rs111509968	Index_trio_id_3	cg00040588_rs115599525_birth_seasonspring	1	1497298	1	1290712	NA	NA	NA	not pass	0.415	0.0546	-0.209	0.0108821	1e-05	1.77e-06	0.449
cg21590180-rs72802132	Index_trio_id_444	cg21590180_rs72802132_folate_pathway_B12	16	48044488	16	48469444	NA	NA	NA	not pass	0.419	0.0555	-0.00679	<0.01	<1e-5	5.76e-11	-0.0135
cg16219720-rs114831989	Index_trio_id_360	cg16219720_rs114831989_income	1	67341015	1	66822466	NA	NA	NA	not pass	0.436	0.059	0.0775	<0.01	<1e-5	7.7e-08	0.1
cg21590180-rs72802132	Index_trio_id_442	cg21590180_rs72802132_age	16	48044488	16	48469444	NA	NA	NA	not pass	0.462	0.0635	-0.00566	<0.01	<1e-5	3.25e-10	-0.0145
cg00040588-rs111509968	Index_trio_id_3	cg07284273_rs11486171_birth_seasonspring	1	1433283	1	1290212	NA	NA	NA	not pass	0.495	0.0765	-0.293	0.0350173	3.22e-05	1.63e-05	0.601
cg00040588-rs111509968	Index_trio_id_3	cg00040588_rs78064294_birth_seasonspring	1	1490548	1	1290712	NA	NA	NA	not pass	0.495	0.0779	-0.191	0.0108821	1e-05	1.77e-06	0.449
cg00040588-rs111509968	Index_trio_id_3	cg00040588_rs11486171_birth_seasonspring	1	1433283	1	1290712	NA	NA	NA	not pass	0.495	0.0796	-0.226	<0.01	<1e-5	1.94e-09	0.624
cg14760020-rs141374852	Index_trio_id_332	cg14760020_rs141374852_exposure_other_no_4SD_check	3	170862574	3	170529777	NA	NA	NA	not pass	0.495	0.084	-0.118	<0.01	<1e-5	1.02e-07	0.188
cg15865511-rs79623533	Index_trio_id_347	cg15865511_rs79177374_mother_current	2	43153329	2	43252424	NA	NA	NA	not pass	0.495	0.0806	-0.0931	0.04352	4e-05	1.54e-05	0.155
cg16808912-rs2315840	Index_trio_id_381	cg16808912_rs2315840_elastic_net_whole_blood_NLRP7	3	99829320	3	99603495	NA	NA	NA	not pass	0.495	0.0707	1.98	<0.01	<1e-5	8.7e-16	-5.04
cg12464177-rs72820166	Index_trio_id_292	cg12464177_rs72820166_mashr_whole_blood_TLE6	17	33085404	17	34035269	NA	NA	NA	not pass	0.496	0.0847	-0.554	<0.01	<1e-5	1.31e-08	-1.26
cg00040588-rs111509968	Index_trio_id_3	cg00040588_rs2031709_birth_seasonspring	1	1485984	1	1290712	NA	NA	NA	not pass	0.499	0.0973	-0.178	<0.01	<1e-5	1.47e-06	0.443
cg00040588-rs111509968	Index_trio_id_3	cg00040588_rs188372356_birth_seasonspring	1	1479240	1	1290712	NA	NA	NA	not pass	0.499	0.0952	-0.18	<0.01	<1e-5	1.55e-06	0.456
cg00040588-rs111509968	Index_trio_id_3	cg00040588_rs2031708_birth_seasonspring	1	1486076	1	1290712	NA	NA	NA	not pass	0.499	0.0973	-0.178	<0.01	<1e-5	1.47e-06	0.443
cg00040588-rs111509968	Index_trio_id_3	cg00040588_rs45605537_birth_seasonspring	1	1455710	1	1290712	NA	NA	NA	not pass	0.499	0.0988	-0.184	<0.01	<1e-5	2.21e-06	0.43
cg00040588-rs111509968	Index_trio_id_3	cg00040588_rs76678914_birth_seasonspring	1	1480718	1	1290712	NA	NA	NA	not pass	0.499	0.0952	-0.18	<0.01	<1e-5	1.55e-06	0.456
cg00040588-rs111509968	Index_trio_id_3	cg00040588_rs114129418_birth_seasonspring	1	1484121	1	1290712	NA	NA	NA	not pass	0.499	0.0952	-0.18	<0.01	<1e-5	1.55e-06	0.456
cg00040588-rs111509968	Index_trio_id_3	cg07284273_rs116563714_birth_seasonspring	1	1493842	1	1290212	NA	NA	NA	not pass	0.499	0.0951	-0.252	<0.01	<1e-5	1.57e-05	0.544
cg00040588-rs111509968	Index_trio_id_3	cg00040588_rs151036597_birth_seasonspring	1	1482164	1	1290712	NA	NA	NA	not pass	0.499	0.0952	-0.18	<0.01	<1e-5	1.55e-06	0.456
cg16219720-rs114831989	Index_trio_id_358	cg16219720_rs114831989_elastic_net_whole_blood_ZNF445	1	67341015	1	66822466	NA	NA	NA	not pass	0.499	0.0878	3.99	0.02176	2e-05	1.64e-06	4.39
cg00040588-rs111509968	Index_trio_id_3	cg00040588_rs1887284_birth_seasonspring	1	1487059	1	1290712	NA	NA	NA	not pass	0.501	0.102	-0.177	<0.01	<1e-5	1.47e-06	0.443
cg16808912-rs148634651	Index_trio_id_377	cg16808912_rs148634651_menarche	3	99917035	3	99603495	NA	NA	NA	not pass	0.502	0.104	0.0964	0.02176	2e-05	1.53e-07	0.2
cg00040588-rs111509968	Index_trio_id_3	cg00040588_rs116365928_birth_seasonspring	1	1447227	1	1290712	NA	NA	NA	not pass	0.533	0.116	-0.173	<0.01	<1e-5	2.21e-06	0.43
cg00040588-rs111509968	Index_trio_id_3	cg00040588_rs115247282_birth_seasonspring	1	1446929	1	1290712	NA	NA	NA	not pass	0.533	0.116	-0.173	<0.01	<1e-5	2.21e-06	0.43
cg00040588-rs111509968	Index_trio_id_3	cg00040588_rs111509968_birth_seasonspring	1	1446390	1	1290712	NA	NA	NA	not pass	0.533	0.116	-0.173	<0.01	<1e-5	2.21e-06	0.43
cg00040588-rs111509968	Index_trio_id_3	cg00040588_rs78919759_birth_seasonspring	1	1446736	1	1290712	NA	NA	NA	not pass	0.533	0.116	-0.173	<0.01	<1e-5	2.21e-06	0.43
cg14760020-rs141374852	Index_trio_id_335	cg14760020_rs141374852_mashr_whole_blood_DNMT3A	3	170862574	3	170529777	NA	NA	NA	not pass	0.533	0.116	0.709	<0.01	<1e-5	1.12e-09	1.75
cg00040588-rs111509968	Index_trio_id_3	cg00040588_rs116563714_birth_seasonspring	1	1493842	1	1290712	NA	NA	NA	not pass	0.539	0.127	-0.178	<0.01	<1e-5	3.8e-07	0.479
cg00040588-rs111509968	Index_trio_id_3	cg00040588_rs144526264_birth_seasonspring	1	1466393	1	1290712	NA	NA	NA	not pass	0.539	0.126	-0.169	0.0108814	1e-05	7.28e-06	0.409
cg00040588-rs111509968	Index_trio_id_3	cg00040588_rs146585597_birth_seasonspring	1	1443209	1	1290712	NA	NA	NA	not pass	0.539	0.126	-0.169	<0.01	<1e-5	2.21e-06	0.43
cg00040588-rs111509968	Index_trio_id_3	cg00040588_rs113751252_birth_seasonspring	1	1455872	1	1290712	NA	NA	NA	not pass	0.539	0.126	-0.169	<0.01	<1e-5	2.21e-06	0.43
cg00040588-rs111509968	Index_trio_id_3	cg00040588_rs41285834_birth_seasonspring	1	1462479	1	1290712	NA	NA	NA	not pass	0.539	0.126	-0.169	0.0108814	1e-05	7.28e-06	0.409
cg00040588-rs111509968	Index_trio_id_3	cg00040588_rs116279124_birth_seasonspring	1	1461307	1	1290712	NA	NA	NA	not pass	0.539	0.126	-0.169	0.0108814	1e-05	7.28e-06	0.409
cg00040588-rs111509968	Index_trio_id_3	cg00040588_rs116052437_birth_seasonspring	1	1468613	1	1290712	NA	NA	NA	not pass	0.539	0.126	-0.169	0.0108814	1e-05	7.28e-06	0.409
cg00040588-rs111509968	Index_trio_id_3	cg00040588_rs144852186_birth_seasonspring	1	1445641	1	1290712	NA	NA	NA	not pass	0.539	0.126	-0.169	<0.01	<1e-5	2.21e-06	0.43
cg00040588-rs111509968	Index_trio_id_3	cg00040588_rs116803952_birth_seasonspring	1	1450274	1	1290712	NA	NA	NA	not pass	0.539	0.126	-0.169	<0.01	<1e-5	2.21e-06	0.43
cg00040588-rs111509968	Index_trio_id_3	cg00040588_rs114604282_birth_seasonspring	1	1466470	1	1290712	NA	NA	NA	not pass	0.539	0.126	-0.169	0.0108814	1e-05	7.28e-06	0.409
cg00040588-rs111509968	Index_trio_id_3	cg00040588_rs150199746_birth_seasonspring	1	1450624	1	1290712	NA	NA	NA	not pass	0.539	0.126	-0.169	<0.01	<1e-5	2.21e-06	0.43
cg00040588-rs111509968	Index_trio_id_3	cg00040588_rs148913660_birth_seasonspring	1	1457071	1	1290712	NA	NA	NA	not pass	0.539	0.126	-0.169	<0.01	<1e-5	2.21e-06	0.43
cg00040588-rs111509968	Index_trio_id_5	cg00040588_rs188372356_QCed_alcohol_units_log_trans_4SD_checked	1	1479240	1	1290712	NA	NA	NA	not pass	0.539	0.13	-0.0668	<0.01	<1e-5	4.25e-06	-0.159
cg00040588-rs111509968	Index_trio_id_5	cg00040588_rs76678914_QCed_alcohol_units_log_trans_4SD_checked	1	1480718	1	1290712	NA	NA	NA	not pass	0.539	0.13	-0.0668	<0.01	<1e-5	4.25e-06	-0.159
cg00040588-rs111509968	Index_trio_id_5	cg00040588_rs114129418_QCed_alcohol_units_log_trans_4SD_checked	1	1484121	1	1290712	NA	NA	NA	not pass	0.539	0.13	-0.0668	<0.01	<1e-5	4.25e-06	-0.159
cg00040588-rs111509968	Index_trio_id_5	cg00040588_rs151036597_QCed_alcohol_units_log_trans_4SD_checked	1	1482164	1	1290712	NA	NA	NA	not pass	0.539	0.13	-0.0668	<0.01	<1e-5	4.25e-06	-0.159
cg00040588-rs111509968	Index_trio_id_3	cg00040588_rs78293298_birth_seasonspring	1	1472676	1	1290712	NA	NA	NA	not pass	0.561	0.14	-0.161	0.0435257	4e-05	1.53e-05	0.395
cg01624707-rs114892745	Index_trio_id_15	cg01624707_rs114892745_mashr_whole_blood_TET2	5	158235100	5	157966020	NA	NA	NA	not pass	0.574	0.147	2.16	<0.01	<1e-5	1.32e-21	14.8
cg01624707-rs114892745	Index_trio_id_14	cg01624707_rs114892745_iresh_sig_serum_folate	5	158235100	5	157966020	NA	NA	NA	not pass	0.575	0.149	4.02	<0.01	<1e-5	6.39e-12	-15.7
cg00040588-rs111509968	Index_trio_id_3	cg00040588_rs116603779_birth_seasonspring	1	1469861	1	1290712	NA	NA	NA	not pass	0.579	0.151	-0.171	0.0217628	2e-05	8.33e-06	0.413
cg00040588-rs111509968	Index_trio_id_5	cg00040588_rs78064294_QCed_alcohol_units_log_trans_4SD_checked	1	1490548	1	1290712	NA	NA	NA	not pass	0.583	0.159	-0.063	0.01088	1e-05	1.36e-05	-0.142
cg16808912-rs2315840	Index_trio_id_382	cg16808912_rs2315840_ever_smoke	3	99829320	3	99603495	NA	NA	NA	not pass	0.605	0.17	0.0304	0.03264	3e-05	9.2e-07	0.0968
cg16808912-rs2315840	Index_trio_id_378	cg16808912_rs2315840_age	3	99829320	3	99603495	NA	NA	NA	not pass	0.605	0.171	0.00322	0.03264	3e-05	4.35e-06	-0.0106
cg00040588-rs111509968	Index_trio_id_3	cg00040588_rs193109456_birth_seasonspring	1	1455843	1	1290712	NA	NA	NA	not pass	0.607	0.172	-0.162	<0.01	<1e-5	4.05e-06	0.42
cg16808912-rs2315840	Index_trio_id_383	cg16808912_rs2315840_exposure_other_no_4SD_check	3	99829320	3	99603495	NA	NA	NA	not pass	0.616	0.176	0.0507	<0.01	<1e-5	6.77e-09	-0.234
cg14614917-rs114785100	Index_trio_id_317	cg14614917_rs114116232_diet_folate_gwas_S2	3	56385466	3	55984778	NA	NA	NA	not pass	0.656	0.191	1260	<0.01	<1e-5	2.75e-07	-3910
cg14760020-rs146296498	Index_trio_id_329	cg14760020_rs187973086_mashr_whole_blood_SIRT1	3	170039356	3	170529777	NA	NA	NA	not pass	0.659	0.206	-0.574	<0.01	<1e-5	8.12e-09	0.882
cg00040588-rs111509968	Index_trio_id_5	cg00040588_rs145322751_QCed_alcohol_units_log_trans_4SD_checked	1	1506734	1	1290712	NA	NA	NA	not pass	0.661	0.234	-0.0529	0.01088	1e-05	1.36e-05	-0.142
cg00040588-rs111509968	Index_trio_id_5	cg00040588_rs115599525_QCed_alcohol_units_log_trans_4SD_checked	1	1497298	1	1290712	NA	NA	NA	not pass	0.661	0.212	-0.0554	0.01088	1e-05	1.36e-05	-0.142
cg00040588-rs111509968	Index_trio_id_5	cg00040588_rs180987491_QCed_alcohol_units_log_trans_4SD_checked	1	1503800	1	1290712	NA	NA	NA	not pass	0.661	0.234	-0.0529	0.01088	1e-05	1.36e-05	-0.142
cg00040588-rs111509968	Index_trio_id_5	cg00040588_rs190165468_QCed_alcohol_units_log_trans_4SD_checked	1	1504132	1	1290712	NA	NA	NA	not pass	0.661	0.234	-0.0529	0.01088	1e-05	1.36e-05	-0.142
cg00040588-rs111509968	Index_trio_id_5	cg00040588_rs80032619_QCed_alcohol_units_log_trans_4SD_checked	1	1501742	1	1290712	NA	NA	NA	not pass	0.661	0.234	-0.0529	0.01088	1e-05	1.36e-05	-0.142
cg00040588-rs111509968	Index_trio_id_5	cg00040588_rs186792539_QCed_alcohol_units_log_trans_4SD_checked	1	1509456	1	1290712	NA	NA	NA	not pass	0.661	0.234	-0.0529	0.01088	1e-05	1.36e-05	-0.142
cg14614917-rs114785100	Index_trio_id_318	cg14614917_rs114116232_diet_folate_gwas_S3	3	56385466	3	55984778	NA	NA	NA	not pass	0.661	0.222	1890	<0.01	<1e-5	9.57e-08	-6460
cg14760020-rs141374852	Index_trio_id_336	cg14760020_rs141374852_one_carbon_homocysteine	3	170862574	3	170529777	NA	NA	NA	not pass	0.661	0.212	-1.59	0.02176	2e-05	5.76e-07	-4.01
cg00040588-rs111509968	Index_trio_id_6	cg00040588_rs11486171_ever_smoke	1	1433283	1	1290712	NA	NA	NA	not pass	0.694	0.277	-0.0629	0.02176	2e-05	5.34e-06	-0.136
cg00040588-rs111509968	Index_trio_id_5	cg00040588_rs116603779_QCed_alcohol_units_log_trans_4SD_checked	1	1469861	1	1290712	NA	NA	NA	not pass	0.701	0.283	-0.0549	<0.01	<1e-5	1.88e-06	-0.164
cg00040588-rs111509968	Index_trio_id_5	cg00040588_rs144526264_QCed_alcohol_units_log_trans_4SD_checked	1	1466393	1	1290712	NA	NA	NA	not pass	0.705	0.29	-0.0541	0.03264	3e-05	2.75e-05	-0.135
cg00040588-rs111509968	Index_trio_id_5	cg00040588_rs114604282_QCed_alcohol_units_log_trans_4SD_checked	1	1466470	1	1290712	NA	NA	NA	not pass	0.705	0.29	-0.0541	0.03264	3e-05	2.75e-05	-0.135
cg00040588-rs111509968	Index_trio_id_5	cg00040588_rs116279124_QCed_alcohol_units_log_trans_4SD_checked	1	1461307	1	1290712	NA	NA	NA	not pass	0.705	0.29	-0.0541	0.03264	3e-05	2.75e-05	-0.135
cg00040588-rs111509968	Index_trio_id_5	cg00040588_rs116052437_QCed_alcohol_units_log_trans_4SD_checked	1	1468613	1	1290712	NA	NA	NA	not pass	0.705	0.29	-0.0541	0.03264	3e-05	2.75e-05	-0.135
cg00040588-rs111509968	Index_trio_id_5	cg00040588_rs41285834_QCed_alcohol_units_log_trans_4SD_checked	1	1462479	1	1290712	NA	NA	NA	not pass	0.705	0.29	-0.0541	0.03264	3e-05	2.75e-05	-0.135
cg15865511-rs79623533	Index_trio_id_349	cg15865511_rs79177374_QCed_alcohol_units_log_trans_4SD_checked	2	43153329	2	43252424	NA	NA	NA	not pass	0.709	0.296	0.0145	0.01088	1e-05	1.61e-05	0.0402
cg00040588-rs111509968	Index_trio_id_1	cg07284273_rs1887284_live_with_spouse	1	1487059	1	1290212	NA	NA	NA	not pass	0.751	0.34	0.116	0.02176	2e-05	2.93e-05	0.433
cg14760020-rs146296498	Index_trio_id_339	cg14760020_rs141982782_folate_pathway_B6	3	170179987	3	170529777	NA	NA	NA	not pass	0.759	0.358	0.0926	0.02176	2e-05	4.47e-06	0.245
cg21252175-rs145087801	Index_trio_id_433	cg21252175_rs145087801_folate_pathway_B6	15	64009888	15	64973903	NA	NA	NA	not pass	0.76	0.36	0.0714	<0.01	<1e-5	2.58e-07	0.181
cg15865511-rs79623533	Index_trio_id_349	cg15865511_rs79623533_QCed_alcohol_units_log_trans_4SD_checked	2	43148839	2	43252424	NA	NA	NA	not pass	0.774	0.369	-0.0189	0.01088	1e-05	1.46e-05	0.047
cg14614917-rs114785100	Index_trio_id_320	cg14614917_rs114116232_fatherDead	3	56385466	3	55984778	NA	NA	NA	not pass	0.775	0.371	-0.0413	<0.01	<1e-5	2.02e-07	-0.216
cg13773968-rs187657955	Index_trio_id_301	cg13773968_rs187657955_diet_folate_gwas_S1	3	124645607	3	124595685	NA	NA	NA	not pass	0.784	0.385	-266	0.02176	2e-05	1.4e-07	1060
cg00040588-rs111509968	Index_trio_id_1	cg00040588_rs6695186_live_with_spouse	1	1468398	1	1290712	NA	NA	NA	not pass	0.789	0.39	-0.0624	<0.01	<1e-5	3.83e-07	0.252
cg00040588-rs111509968	Index_trio_id_1	cg00040588_rs9439462_live_with_spouse	1	1462766	1	1290712	NA	NA	NA	not pass	0.789	0.39	-0.0624	<0.01	<1e-5	9.3e-07	0.243
cg00040588-rs111509968	Index_trio_id_1	cg00040588_rs12032637_live_with_spouse	1	1465382	1	1290712	NA	NA	NA	not pass	0.789	0.39	-0.0624	<0.01	<1e-5	1.76e-07	0.257
cg00040588-rs111509968	Index_trio_id_1	cg00040588_rs6684212_live_with_spouse	1	1461549	1	1290712	NA	NA	NA	not pass	0.789	0.39	-0.0624	<0.01	<1e-5	3.27e-07	0.255
cg00040588-rs111509968	Index_trio_id_1	cg00040588_rs1077906_live_with_spouse	1	1456255	1	1290712	NA	NA	NA	not pass	0.802	0.42	-0.0588	<0.01	<1e-5	1e-06	0.244
cg00040588-rs111509968	Index_trio_id_1	cg00040588_rs9439441_live_with_spouse	1	1456898	1	1290712	NA	NA	NA	not pass	0.802	0.42	-0.0588	<0.01	<1e-5	1e-06	0.244
cg14614917-rs114785100	Index_trio_id_322	cg14614917_rs114116232_mother_ever	3	56385466	3	55984778	NA	NA	NA	not pass	0.802	0.415	-0.0421	<0.01	<1e-5	3.31e-08	-0.197
cg16808912-rs2315840	Index_trio_id_387	cg16808912_rs2315840_ModerateActH_log_trans_4SD_checked	3	99829320	3	99603495	NA	NA	NA	not pass	0.802	0.409	0.0216	0.03264	3e-05	1.39e-05	0.0957
cg00040588-rs111509968	Index_trio_id_2	cg00040588_rs9331750_menarche	1	1514259	1	1290712	NA	NA	NA	not pass	0.81	0.429	-0.0415	<0.01	<1e-5	1.66e-06	-0.182
cg00040588-rs111509968	Index_trio_id_1	cg07284273_rs2031708_live_with_spouse	1	1486076	1	1290212	NA	NA	NA	not pass	0.819	0.442	0.0924	0.02176	2e-05	2.93e-05	0.433
cg00040588-rs111509968	Index_trio_id_1	cg07284273_rs2031709_live_with_spouse	1	1485984	1	1290212	NA	NA	NA	not pass	0.819	0.442	0.0924	0.02176	2e-05	2.93e-05	0.433
cg14614917-rs114785100	Index_trio_id_323	cg14614917_rs114116232_mother_smoker_before_preg	3	56385466	3	55984778	NA	NA	NA	not pass	0.848	0.477	-0.0376	<0.01	<1e-5	9.05e-10	-0.222
cg00040588-rs111509968	Index_trio_id_1	cg00040588_rs9439457_live_with_spouse	1	1449746	1	1290712	NA	NA	NA	not pass	0.848	0.478	-0.0519	<0.01	<1e-5	1e-06	0.244
cg00040588-rs111509968	Index_trio_id_1	cg00040588_rs6669795_live_with_spouse	1	1450947	1	1290712	NA	NA	NA	not pass	0.859	0.518	-0.047	<0.01	<1e-5	1e-06	0.244
cg00040588-rs111509968	Index_trio_id_2	cg00040588_rs6669795_menarche	1	1450947	1	1290712	NA	NA	NA	not pass	0.859	0.528	-0.0377	<0.01	<1e-5	4.76e-08	-0.276
cg14614917-rs114785100	Index_trio_id_316	cg14614917_rs114116232_birth_seasonspring	3	56385466	3	55984778	NA	NA	NA	not pass	0.859	0.511	-0.0301	0.03264	3e-05	1.25e-06	0.222
cg00040588-rs111509968	Index_trio_id_1	cg00040588_rs80032619_live_with_spouse	1	1501742	1	1290712	NA	NA	NA	not pass	0.868	0.597	-0.0536	<0.01	<1e-5	2.94e-06	0.362
cg00040588-rs111509968	Index_trio_id_1	cg00040588_rs180987491_live_with_spouse	1	1503800	1	1290712	NA	NA	NA	not pass	0.868	0.597	-0.0536	<0.01	<1e-5	2.94e-06	0.362
cg00040588-rs111509968	Index_trio_id_1	cg00040588_rs186792539_live_with_spouse	1	1509456	1	1290712	NA	NA	NA	not pass	0.868	0.597	-0.0536	<0.01	<1e-5	2.94e-06	0.362
cg00040588-rs111509968	Index_trio_id_1	cg00040588_rs145322751_live_with_spouse	1	1506734	1	1290712	NA	NA	NA	not pass	0.868	0.597	-0.0536	<0.01	<1e-5	2.94e-06	0.362
cg00040588-rs111509968	Index_trio_id_1	cg00040588_rs1887284_live_with_spouse	1	1487059	1	1290712	NA	NA	NA	not pass	0.868	0.58	0.0524	<0.01	<1e-5	4.72e-07	0.392
cg00040588-rs111509968	Index_trio_id_1	cg00040588_rs190165468_live_with_spouse	1	1504132	1	1290712	NA	NA	NA	not pass	0.868	0.597	-0.0536	<0.01	<1e-5	2.94e-06	0.362
cg00040588-rs111509968	Index_trio_id_1	cg00040588_rs115599525_live_with_spouse	1	1497298	1	1290712	NA	NA	NA	not pass	0.868	0.54	-0.0617	<0.01	<1e-5	2.94e-06	0.362
cg00040588-rs111509968	Index_trio_id_2	cg00040588_rs3813216_menarche	1	1458567	1	1290712	NA	NA	NA	not pass	0.868	0.595	-0.0276	0.04352	4e-05	1.36e-05	-0.199
cg00040588-rs111509968	Index_trio_id_2	cg00040588_rs9439457_menarche	1	1449746	1	1290712	NA	NA	NA	not pass	0.868	0.622	-0.0296	<0.01	<1e-5	4.76e-08	-0.276
cg14614917-rs114785100	Index_trio_id_319	cg14614917_rs114116232_ever_smoke	3	56385466	3	55984778	NA	NA	NA	not pass	0.868	0.616	0.00902	<0.01	<1e-5	7.3e-10	0.0924
cg05399919-rs117531818	Index_trio_id_167	cg05399919_rs117531818_EggsFREQ	8	88074170	22	18252441	NA	NA	NA	not pass	0.88	0.657	0.0128	<0.01	<1e-5	3.53e-11	0.1
cg00040588-rs111509968	Index_trio_id_1	cg00040588_rs78064294_live_with_spouse	1	1490548	1	1290712	NA	NA	NA	not pass	0.898	0.686	-0.0407	<0.01	<1e-5	2.94e-06	0.362
cg00040588-rs111509968	Index_trio_id_1	cg00040588_rs2031708_live_with_spouse	1	1486076	1	1290712	NA	NA	NA	not pass	0.909	0.704	0.0354	<0.01	<1e-5	4.72e-07	0.392
cg00040588-rs111509968	Index_trio_id_1	cg00040588_rs2031709_live_with_spouse	1	1485984	1	1290712	NA	NA	NA	not pass	0.909	0.704	0.0354	<0.01	<1e-5	4.72e-07	0.392
cg00040588-rs111509968	Index_trio_id_7	cg00040588_rs9439462_mashr_whole_blood_TET2	1	1462766	1	1290712	NA	NA	NA	not pass	0.911	0.713	0.665	0.01088	1e-05	1.6e-05	5.04
cg00040588-rs111509968	Index_trio_id_7	cg00040588_rs12032637_mashr_whole_blood_TET2	1	1465382	1	1290712	NA	NA	NA	not pass	0.911	0.713	0.665	0.01088	1e-05	1.11e-05	5.13
cg00040588-rs111509968	Index_trio_id_7	cg00040588_rs6684212_mashr_whole_blood_TET2	1	1461549	1	1290712	NA	NA	NA	not pass	0.911	0.713	0.665	0.01088	1e-05	7.19e-06	5.26
cg00040588-rs111509968	Index_trio_id_7	cg00040588_rs6695186_mashr_whole_blood_TET2	1	1468398	1	1290712	NA	NA	NA	not pass	0.911	0.713	0.665	0.01088	1e-05	8.94e-06	5.19
cg01624707-rs114892745	Index_trio_id_13	cg01624707_rs114892745_father_age_when_born	5	158235100	5	157966020	NA	NA	NA	not pass	0.914	0.723	0.00475	<0.01	<1e-5	4.71e-18	-0.0434
cg16808912-rs2315840	Index_trio_id_380	cg16808912_rs2315840_elastic_net_whole_blood_NLRP2	3	99829320	3	99603495	NA	NA	NA	not pass	0.925	0.748	0.25	<0.01	<1e-5	7.21e-14	-4.71
cg00040588-rs111509968	Index_trio_id_2	cg00040588_rs6695186_menarche	1	1468398	1	1290712	NA	NA	NA	not pass	0.927	0.754	-0.0187	<0.01	<1e-5	3.71e-08	-0.279
cg00040588-rs111509968	Index_trio_id_2	cg00040588_rs12032637_menarche	1	1465382	1	1290712	NA	NA	NA	not pass	0.927	0.754	-0.0187	<0.01	<1e-5	3.53e-08	-0.279
cg00040588-rs111509968	Index_trio_id_2	cg00040588_rs9439462_menarche	1	1462766	1	1290712	NA	NA	NA	not pass	0.927	0.754	-0.0187	<0.01	<1e-5	1.26e-08	-0.28
cg00040588-rs111509968	Index_trio_id_2	cg00040588_rs6684212_menarche	1	1461549	1	1290712	NA	NA	NA	not pass	0.927	0.754	-0.0187	<0.01	<1e-5	3.93e-08	-0.279
cg00040588-rs111509968	Index_trio_id_1	cg00040588_rs114129418_live_with_spouse	1	1484121	1	1290712	NA	NA	NA	not pass	0.931	0.788	-0.0259	<0.01	<1e-5	5.01e-06	0.367
cg00040588-rs111509968	Index_trio_id_1	cg00040588_rs188372356_live_with_spouse	1	1479240	1	1290712	NA	NA	NA	not pass	0.931	0.788	-0.0259	<0.01	<1e-5	5.01e-06	0.367
cg00040588-rs111509968	Index_trio_id_1	cg00040588_rs76678914_live_with_spouse	1	1480718	1	1290712	NA	NA	NA	not pass	0.931	0.788	-0.0259	<0.01	<1e-5	5.01e-06	0.367
cg00040588-rs111509968	Index_trio_id_1	cg00040588_rs151036597_live_with_spouse	1	1482164	1	1290712	NA	NA	NA	not pass	0.931	0.788	-0.0259	<0.01	<1e-5	5.01e-06	0.367
cg00040588-rs111509968	Index_trio_id_2	cg00040588_rs9439441_menarche	1	1456898	1	1290712	NA	NA	NA	not pass	0.931	0.787	-0.0161	<0.01	<1e-5	4.76e-08	-0.276
cg00040588-rs111509968	Index_trio_id_2	cg00040588_rs1077906_menarche	1	1456255	1	1290712	NA	NA	NA	not pass	0.931	0.787	-0.0161	<0.01	<1e-5	4.76e-08	-0.276
cg14760020-rs146296498	Index_trio_id_329	cg14760020_rs146296498_mashr_whole_blood_SIRT1	3	170067420	3	170529777	NA	NA	NA	not pass	0.953	0.833	-0.0782	<0.01	<1e-5	4.74e-08	0.809
cg14614917-rs114785100	Index_trio_id_325	cg14614917_rs114785100_mashr_whole_blood_TLE6	3	56449511	3	55984778	NA	NA	NA	not pass	0.967	0.853	-0.0571	0.02176	2e-05	1.47e-06	-0.999
cg14760020-rs146296498	Index_trio_id_338	cg14760020_rs141982782_age	3	170179987	3	170529777	NA	NA	NA	not pass	0.985	0.879	-0.001	<0.01	<1e-5	3.64e-09	0.0164
cg00040588-rs111509968	Index_trio_id_4	cg00040588_rs111923050_folate_pathway_B12	1	1434719	1	1290712	NA	NA	NA	not pass	0.989	0.885	0.000282	0.02176	2e-05	1.36e-05	0.0074
cg14760020-rs146296498	Index_trio_id_329	cg14760020_rs141331128_mashr_whole_blood_SIRT1	3	170031934	3	170529777	NA	NA	NA	not pass	0.992	0.978	-0.00823	<0.01	<1e-5	4.44e-07	0.568
cg15865511-rs79623533	Index_trio_id_346	cg15865511_rs72803839_birthweight_final_with_sex_gest_corrected	2	43167549	2	43252424	NA	NA	NA	not pass	0.992	0.988	1.23e-06	<0.01	<1e-5	5.64e-07	0.000221
cg16219720-rs114831989	Index_trio_id_357	cg16219720_rs114831989_EggsFREQ	1	67341015	1	66822466	NA	NA	NA	not pass	0.992	0.957	0.00202	0.04352	4e-05	4.84e-06	-0.119
cg21252175-rs145087801	Index_trio_id_431	cg21252175_rs145087801_ever_smoke	15	64009888	15	64973903	NA	NA	NA	not pass	0.992	0.949	-0.00179	0.03264	3e-05	1.95e-05	-0.0702
cg21252175-rs75229626	Index_trio_id_430	cg21252175_rs12324106_fatherDead	15	64164693	15	64973903	NA	NA	NA	not pass	0.992	0.933	-0.00219	0.03264	3e-05	2.11e-05	0.0773
cg05168453-rs61862348	Index_trio_id_250	cg10191248_rs61862348_EggsFREQ	10	134686999	10	134441085	NA	NA	NA	not pass	0.0524	0.00198	0.0844	0.03264	3e-05	2.11e-07	0.0684
cg11300971-rs28435799	Index_trio_id_270	cg11300971_rs3017902_n_people_sharing_household	4	89638082	4	89619038	NA	NA	NA	not pass	0.0764	0.0035	0.0251	0.04352	4e-05	2.33e-05	-0.0241
cg11300971-rs28435799	Index_trio_id_270	cg11300971_rs2924348_n_people_sharing_household	4	89632910	4	89619038	NA	NA	NA	not pass	0.0764	0.0035	0.0251	0.04352	4e-05	2.33e-05	-0.0241
cg11300971-rs28435799	Index_trio_id_270	cg11300971_rs3017905_n_people_sharing_household	4	89632132	4	89619038	NA	NA	NA	not pass	0.0764	0.0035	0.0251	0.04352	4e-05	2.33e-05	-0.0241
cg11300971-rs28435799	Index_trio_id_270	cg11300971_rs2972030_n_people_sharing_household	4	89631029	4	89619038	NA	NA	NA	not pass	0.0764	0.0035	0.0251	0.04352	4e-05	2.33e-05	-0.0241
cg11300971-rs28435799	Index_trio_id_270	cg11300971_rs2924350_n_people_sharing_household	4	89626391	4	89619038	NA	NA	NA	not pass	0.0764	0.0035	0.0251	0.04352	4e-05	2.33e-05	-0.0241
cg14429369-rs28782783	Index_trio_id_307	cg14429369_rs112880397_folate_pathway_B12	4	190245489	4	190235368	NA	NA	NA	not pass	0.0764	0.00338	-0.00724	0.02176	2e-05	1.36e-05	-0.00473
cg18279536-rs1004574	Index_trio_id_243	cg19628497_rs72698724_night_hours	14	101187047	14	101194267	NA	NA	NA	not pass	0.112	0.00529	-0.0376	<0.01	<1e-5	1.06e-05	-0.0278
cg16215312-rs187619372	Index_trio_id_356	cg16215312_rs187619372_pack_years	14	103016139	14	103046324	NA	NA	NA	not pass	0.122	0.00598	0.00451	0.01088	1e-05	1.77e-06	-0.00653
cg11300971-rs28435799	Index_trio_id_270	cg11300971_rs2924934_n_people_sharing_household	4	89628242	4	89619038	NA	NA	NA	not pass	0.13	0.00656	0.0232	0.04352	4e-05	2.29e-05	-0.024
cg06163629-rs6100252	Index_trio_id_180	cg18035618_rs35113254_DairyFREQ	20	57435532	20	57415978	NA	NA	NA	not pass	0.137	0.00738	-0.0201	<0.01	<1e-5	1.92e-10	0.0326
cg11300971-rs28435799	Index_trio_id_266	cg11300971_rs2860422_child_age_when_fatherdead	4	89644931	4	89619038	NA	NA	NA	not pass	0.137	0.00736	-0.00726	<0.01	<1e-5	3.62e-08	-0.00778
cg11300971-rs28435799	Index_trio_id_266	cg11300971_rs2924934_child_age_when_fatherdead	4	89628242	4	89619038	NA	NA	NA	not pass	0.137	0.00736	-0.00726	<0.01	<1e-5	3.62e-08	-0.00778
cg11300971-rs28435799	Index_trio_id_266	cg11300971_rs13130_child_age_when_fatherdead	4	89648845	4	89619038	NA	NA	NA	not pass	0.137	0.00736	-0.00726	<0.01	<1e-5	3.62e-08	-0.00778
cg11300971-rs28435799	Index_trio_id_266	cg11300971_rs3017897_child_age_when_fatherdead	4	89646706	4	89619038	NA	NA	NA	not pass	0.137	0.00736	-0.00726	<0.01	<1e-5	3.62e-08	-0.00778
cg11300971-rs28435799	Index_trio_id_266	cg11300971_rs3017895_child_age_when_fatherdead	4	89649491	4	89619038	NA	NA	NA	not pass	0.137	0.00736	-0.00726	<0.01	<1e-5	3.62e-08	-0.00778
cg11300971-rs28435799	Index_trio_id_263	cg11300971_rs112273646_father_current	4	89475042	4	89619038	NA	NA	NA	not pass	0.153	0.00837	0.144	0.02176	2e-05	2.29e-05	0.128
cg11300971-rs28435799	Index_trio_id_263	cg11300971_rs11929822_father_current	4	89477002	4	89619038	NA	NA	NA	not pass	0.153	0.00837	0.144	0.02176	2e-05	2.29e-05	0.128
cg03322921-rs114727975	Index_trio_id_89	cg03322921_rs114727975_QCed_alcohol_units_log_trans_4SD_checked	4	159675796	2	71755716	NA	NA	NA	not pass	0.158	0.00894	-0.0794	<0.01	<1e-5	2.32e-09	0.112
cg03322921-rs114727975	Index_trio_id_89	cg03322921_rs188446019_QCed_alcohol_units_log_trans_4SD_checked	4	159658911	2	71755716	NA	NA	NA	not pass	0.158	0.00894	-0.0794	<0.01	<1e-5	3.65e-09	0.111
cg27142093-rs1004574	Index_trio_id_512	cg27142093_rs111475476_mashr_whole_blood_MBD3	14	101165917	14	101302507	NA	NA	NA	not pass	0.158	0.00918	-0.98	0.02176	2e-05	2.88e-05	1.03
cg27142093-rs1004574	Index_trio_id_512	cg27142093_rs72698709_mashr_whole_blood_MBD3	14	101165747	14	101302507	NA	NA	NA	not pass	0.158	0.00918	-0.98	0.02176	2e-05	2.88e-05	1.03
cg11300971-rs28435799	Index_trio_id_266	cg11300971_rs72870517_child_age_when_fatherdead	4	89667065	4	89619038	NA	NA	NA	not pass	0.158	0.0106	-0.00706	<0.01	<1e-5	1.46e-08	-0.0079
cg11300971-rs28435799	Index_trio_id_266	cg11300971_rs2860528_child_age_when_fatherdead	4	89655632	4	89619038	NA	NA	NA	not pass	0.158	0.0106	-0.00706	<0.01	<1e-5	1.46e-08	-0.0079
cg11300971-rs28435799	Index_trio_id_266	cg11300971_rs2924937_child_age_when_fatherdead	4	89657895	4	89619038	NA	NA	NA	not pass	0.158	0.0106	-0.00706	<0.01	<1e-5	1.46e-08	-0.0079
cg11300971-rs28435799	Index_trio_id_266	cg11300971_rs3775391_child_age_when_fatherdead	4	89665193	4	89619038	NA	NA	NA	not pass	0.158	0.0106	-0.00706	<0.01	<1e-5	1.46e-08	-0.0079
cg11300971-rs28435799	Index_trio_id_266	cg11300971_rs72870511_child_age_when_fatherdead	4	89660649	4	89619038	NA	NA	NA	not pass	0.158	0.0106	-0.00706	<0.01	<1e-5	4.06e-08	-0.00772
cg11300971-rs28435799	Index_trio_id_266	cg11300971_rs73841670_child_age_when_fatherdead	4	89661971	4	89619038	NA	NA	NA	not pass	0.158	0.0106	-0.00706	<0.01	<1e-5	1.46e-08	-0.0079
cg11300971-rs28435799	Index_trio_id_266	cg11300971_rs2278877_child_age_when_fatherdead	4	89668210	4	89619038	NA	NA	NA	not pass	0.158	0.0106	-0.00706	<0.01	<1e-5	1.46e-08	-0.0079
cg11300971-rs28435799	Index_trio_id_266	cg11300971_rs3017914_child_age_when_fatherdead	4	89654165	4	89619038	NA	NA	NA	not pass	0.158	0.0106	-0.00706	<0.01	<1e-5	1.46e-08	-0.0079
cg11300971-rs28435799	Index_trio_id_266	cg11300971_rs17014483_child_age_when_fatherdead	4	89667591	4	89619038	NA	NA	NA	not pass	0.158	0.0106	-0.00706	<0.01	<1e-5	1.46e-08	-0.0079
cg11300971-rs28435799	Index_trio_id_266	cg11300971_rs3017903_child_age_when_fatherdead	4	89657776	4	89619038	NA	NA	NA	not pass	0.158	0.0106	-0.00706	<0.01	<1e-5	1.46e-08	-0.0079
cg17826594-rs11583680	Index_trio_id_394	cg17826594_rs79844613_folate_pathway_B6	1	55522415	1	55506014	NA	NA	NA	not pass	0.158	0.0105	0.226	0.02176	2e-05	1.67e-05	-0.294
cg11300971-rs28435799	Index_trio_id_263	cg11300971_rs140335528_father_current	4	89463196	4	89619038	NA	NA	NA	not pass	0.182	0.0131	0.137	0.02176	2e-05	2.29e-05	0.128
cg11300971-rs28435799	Index_trio_id_263	cg11300971_rs78011872_father_current	4	89470295	4	89619038	NA	NA	NA	not pass	0.182	0.0131	0.137	0.02176	2e-05	2.29e-05	0.128
cg11300971-rs28435799	Index_trio_id_263	cg11300971_rs59143108_father_current	4	89461624	4	89619038	NA	NA	NA	not pass	0.182	0.0131	0.137	0.02176	2e-05	2.29e-05	0.128
cg11300971-rs28435799	Index_trio_id_263	cg11300971_rs6815502_father_current	4	89462762	4	89619038	NA	NA	NA	not pass	0.182	0.0131	0.137	0.02176	2e-05	2.29e-05	0.128
cg11300971-rs28435799	Index_trio_id_263	cg11300971_rs113671931_father_current	4	89471290	4	89619038	NA	NA	NA	not pass	0.182	0.0131	0.137	0.02176	2e-05	2.29e-05	0.128
cg11300971-rs28435799	Index_trio_id_263	cg11300971_rs6854187_father_current	4	89473550	4	89619038	NA	NA	NA	not pass	0.182	0.0131	0.137	0.02176	2e-05	2.29e-05	0.128
cg11300971-rs28435799	Index_trio_id_263	cg11300971_rs6853971_father_current	4	89473400	4	89619038	NA	NA	NA	not pass	0.182	0.0131	0.137	0.02176	2e-05	2.29e-05	0.128
cg22815181-rs62143910	Index_trio_id_164	cg05338009_rs59768163_mashr_whole_blood_CTCF	19	54067105	19	54041398	NA	NA	NA	not pass	0.186	0.0137	3.71	<0.01	<1e-5	4.24e-07	5.47
cg22815181-rs62143910	Index_trio_id_164	cg05338009_rs17273120_mashr_whole_blood_CTCF	19	54066980	19	54041398	NA	NA	NA	not pass	0.186	0.0137	3.71	<0.01	<1e-5	4.24e-07	5.47
cg22815181-rs62143910	Index_trio_id_164	cg05338009_rs62143921_mashr_whole_blood_CTCF	19	54069029	19	54041398	NA	NA	NA	not pass	0.186	0.0137	3.71	<0.01	<1e-5	4.24e-07	5.47
cg13749113-rs11161128	Index_trio_id_300	cg13749113_rs1563101_father_smoker_before_preg	15	24972731	15	24506388	NA	NA	NA	not pass	0.205	0.0153	-0.463	0.01088	1e-05	2.46e-05	0.299
cg03985300-rs12056807	Index_trio_id_113	cg03985300_rs4875853_elastic_net_whole_blood_NLRP7	8	2609925	8	2584705	NA	NA	NA	not pass	0.21	0.0159	-0.673	0.03264	3e-05	2.2e-05	0.714
cg03985300-rs12056807	Index_trio_id_113	cg03985300_rs4876045_elastic_net_whole_blood_NLRP7	8	2608703	8	2584705	NA	NA	NA	not pass	0.213	0.0168	-0.678	0.02176	2e-05	2.02e-05	0.731
cg05168453-rs75242478	Index_trio_id_246	cg10191248_rs113171110_gestation_final	10	134497298	10	134441085	NA	NA	NA	not pass	0.213	0.0168	0.0365	0.01088	1e-05	4.97e-08	-0.0601
cg14429369-rs28782783	Index_trio_id_307	cg14429369_rs73017615_folate_pathway_B12	4	190321818	4	190235368	NA	NA	NA	not pass	0.213	0.0166	-0.00405	0.02176	2e-05	8.7e-06	-0.00516
cg14429369-rs28782783	Index_trio_id_307	cg14429369_rs73017634_folate_pathway_B12	4	190326183	4	190235368	NA	NA	NA	not pass	0.213	0.0166	-0.00405	0.02176	2e-05	8.7e-06	-0.00516
cg14429369-rs28782783	Index_trio_id_307	cg14429369_rs73017617_folate_pathway_B12	4	190322496	4	190235368	NA	NA	NA	not pass	0.213	0.0166	-0.00405	0.02176	2e-05	8.7e-06	-0.00516
cg03322921-rs114727975	Index_trio_id_77	cg03322921_rs188446019_diet_folate_gwas_S1	4	159658911	2	71755716	NA	NA	NA	not pass	0.222	0.018	-569	<0.01	<1e-5	4.35e-09	-1480
cg03322921-rs114727975	Index_trio_id_77	cg03322921_rs114727975_diet_folate_gwas_S1	4	159675796	2	71755716	NA	NA	NA	not pass	0.222	0.018	-569	<0.01	<1e-5	1.09e-08	-1450
cg03985300-rs12056807	Index_trio_id_113	cg03985300_rs4330719_elastic_net_whole_blood_NLRP7	8	2609077	8	2584705	NA	NA	NA	not pass	0.222	0.018	-0.653	0.03264	3e-05	2.11e-05	0.716
cg03985300-rs12056807	Index_trio_id_113	cg03985300_rs4876044_elastic_net_whole_blood_NLRP7	8	2608638	8	2584705	NA	NA	NA	not pass	0.234	0.0193	-0.647	0.03264	3e-05	2.11e-05	0.716
cg03985300-rs12056807	Index_trio_id_113	cg03985300_rs6982173_elastic_net_whole_blood_NLRP7	8	2612018	8	2584705	NA	NA	NA	not pass	0.242	0.0204	-0.681	0.02176	2e-05	1.42e-05	0.755
cg04100284-rs148979971	Index_trio_id_115	cg04100284_rs148979971_EggsFREQ	6	99402211	22	39486356	NA	NA	NA	not pass	0.242	0.0211	-0.0465	<0.01	<1e-5	2.32e-09	0.122
cg11300971-rs28435799	Index_trio_id_260	cg11300971_rs111287260_APGAR_1_MINUTE	4	89470099	4	89619038	NA	NA	NA	not pass	0.242	0.0212	0.0644	0.04352	4e-05	6.43e-06	0.0872
cg03985300-rs12056807	Index_trio_id_113	cg03985300_rs13266288_elastic_net_whole_blood_NLRP7	8	2612995	8	2584705	NA	NA	NA	not pass	0.255	0.0228	-0.654	0.03264	3e-05	1.38e-05	0.754
cg03985300-rs12056807	Index_trio_id_113	cg03985300_rs7017978_elastic_net_whole_blood_NLRP7	8	2610460	8	2584705	NA	NA	NA	not pass	0.255	0.0243	-0.642	0.01088	1e-05	1.4e-05	0.74
cg11300971-rs28435799	Index_trio_id_266	cg11300971_rs2924935_child_age_when_fatherdead	4	89640567	4	89619038	NA	NA	NA	not pass	0.255	0.0247	-0.0058	<0.01	<1e-5	3.62e-08	-0.00778
cg11300971-rs28435799	Index_trio_id_266	cg11300971_rs2924936_child_age_when_fatherdead	4	89641514	4	89619038	NA	NA	NA	not pass	0.255	0.0247	-0.0058	<0.01	<1e-5	3.62e-08	-0.00778
cg11300971-rs28435799	Index_trio_id_266	cg11300971_rs3017900_child_age_when_fatherdead	4	89639466	4	89619038	NA	NA	NA	not pass	0.255	0.0247	-0.0058	<0.01	<1e-5	3.62e-08	-0.00778
cg11300971-rs28435799	Index_trio_id_266	cg11300971_rs3017899_child_age_when_fatherdead	4	89643997	4	89619038	NA	NA	NA	not pass	0.255	0.0247	-0.0058	<0.01	<1e-5	3.62e-08	-0.00778
cg11300971-rs28435799	Index_trio_id_266	cg11300971_rs3017905_child_age_when_fatherdead	4	89632132	4	89619038	NA	NA	NA	not pass	0.255	0.0247	-0.0058	<0.01	<1e-5	3.62e-08	-0.00778
cg11300971-rs28435799	Index_trio_id_266	cg11300971_rs2924348_child_age_when_fatherdead	4	89632910	4	89619038	NA	NA	NA	not pass	0.255	0.0247	-0.0058	<0.01	<1e-5	3.62e-08	-0.00778
cg11300971-rs28435799	Index_trio_id_266	cg11300971_rs2860408_child_age_when_fatherdead	4	89639032	4	89619038	NA	NA	NA	not pass	0.255	0.0247	-0.0058	<0.01	<1e-5	3.62e-08	-0.00778
cg11300971-rs28435799	Index_trio_id_266	cg11300971_rs2924350_child_age_when_fatherdead	4	89626391	4	89619038	NA	NA	NA	not pass	0.255	0.0247	-0.0058	<0.01	<1e-5	3.62e-08	-0.00778
cg11300971-rs28435799	Index_trio_id_266	cg11300971_rs3017902_child_age_when_fatherdead	4	89638082	4	89619038	NA	NA	NA	not pass	0.255	0.0247	-0.0058	<0.01	<1e-5	3.62e-08	-0.00778
cg11300971-rs28435799	Index_trio_id_266	cg11300971_rs2972030_child_age_when_fatherdead	4	89631029	4	89619038	NA	NA	NA	not pass	0.255	0.0247	-0.0058	<0.01	<1e-5	3.62e-08	-0.00778
cg14429369-rs28782783	Index_trio_id_307	cg14429369_rs78504998_folate_pathway_B12	4	190331158	4	190235368	NA	NA	NA	not pass	0.255	0.024	-0.00408	0.04352	4e-05	2.08e-05	-0.00505
cg14497054-rs150367651	Index_trio_id_312	cg14497054_rs75046593_exposure_other_no_4SD_check	12	34333000	12	34261116	NA	NA	NA	not pass	0.255	0.0243	-0.285	0.03264	3e-05	2.28e-05	-0.274
cg24150532-rs2344743	Index_trio_id_489	cg24150532_rs13192895_mashr_whole_blood_SIRT1	6	170577002	6	170555276	NA	NA	NA	not pass	0.255	0.024	-0.269	0.03264	3e-05	8.76e-06	-0.453
cg03985300-rs12056807	Index_trio_id_113	cg03985300_rs7010438_elastic_net_whole_blood_NLRP7	8	2613508	8	2584705	NA	NA	NA	not pass	0.261	0.0258	-0.625	<0.01	<1e-5	5.53e-06	0.765
cg17731524-rs140199765	Index_trio_id_390	cg17731524_rs140199765_elastic_net_whole_blood_PADI6	3	27992598	3	27235572	NA	NA	NA	not pass	0.261	0.0273	-0.433	<0.01	<1e-5	2.52e-09	-0.533
cg22592140-rs541123304	Index_trio_id_467	cg22592140_rs541123304_live_with_spouse	7	129812764	7	130132419	NA	NA	NA	not pass	0.261	0.0289	0.191	<0.01	<1e-5	9.98e-08	-0.359
cg22815181-rs62143910	Index_trio_id_164	cg05338009_rs12985531_mashr_whole_blood_CTCF	19	54065274	19	54041398	NA	NA	NA	not pass	0.274	0.0306	3.11	<0.01	<1e-5	4.91e-07	5.56
cg03985300-rs12056807	Index_trio_id_113	cg03985300_rs4574870_elastic_net_whole_blood_NLRP7	8	2609071	8	2584705	NA	NA	NA	not pass	0.288	0.0324	-0.586	0.03264	3e-05	2.32e-05	0.711
cg03985300-rs12056807	Index_trio_id_113	cg03985300_rs13255343_elastic_net_whole_blood_NLRP7	8	2605334	8	2584705	NA	NA	NA	not pass	0.289	0.0326	-0.589	0.02176	2e-05	1.31e-05	0.74
cg07804434-rs79246402	Index_trio_id_222	cg07804434_rs79246402_one_carbon_cystathionine	7	151161975	7	151527349	NA	NA	NA	not pass	0.313	0.0355	1.08	<0.01	<1e-5	8.05e-07	-1.38
cg26153784-rs114775827	Index_trio_id_506	cg26153784_rs114775827_mashr_whole_blood_SIRT1	1	11508421	1	10999921	NA	NA	NA	not pass	0.317	0.0361	0.226	<0.01	<1e-5	7.67e-08	0.458
cg03322921-rs187497667	Index_trio_id_97	cg03322921_rs187497667_mob	2	71675912	2	71755716	NA	NA	NA	not pass	0.318	0.0364	0.0187	<0.01	<1e-5	2.76e-07	0.0327
cg03985300-rs12056807	Index_trio_id_113	cg03985300_rs7000432_elastic_net_whole_blood_NLRP7	8	2611830	8	2584705	NA	NA	NA	not pass	0.345	0.0411	-0.58	0.02176	2e-05	1.58e-05	0.736
cg03322921-rs114727975	Index_trio_id_79	cg03322921_rs188446019_elastic_net_whole_blood_NLRP2	4	159658911	2	71755716	NA	NA	NA	not pass	0.353	0.0429	1.76	<0.01	<1e-5	8.29e-10	-4.2
cg03322921-rs114727975	Index_trio_id_79	cg03322921_rs114727975_elastic_net_whole_blood_NLRP2	4	159675796	2	71755716	NA	NA	NA	not pass	0.353	0.0429	1.76	<0.01	<1e-5	8.35e-08	-3.83
cg12347392-rs17333054	Index_trio_id_282	cg12347392_rs7777703_mashr_whole_blood_TET2	7	130128603	7	130131676	NA	NA	NA	not pass	0.353	0.0426	-1.92	<0.01	<1e-5	7.46e-08	3.2
cg03985300-rs12056807	Index_trio_id_113	cg03985300_rs10111475_elastic_net_whole_blood_NLRP7	8	2611448	8	2584705	NA	NA	NA	not pass	0.355	0.0435	-0.571	0.02176	2e-05	1.58e-05	0.736
cg05098876-rs9525302	Index_trio_id_163	cg05098876_rs9525300_medication_bp	13	114960232	6	5084855	NA	NA	NA	not pass	0.355	0.0435	0.174	<0.01	<1e-5	1.2e-05	0.337
cg03985300-rs12056807	Index_trio_id_113	cg03985300_rs13251661_elastic_net_whole_blood_NLRP7	8	2611142	8	2584705	NA	NA	NA	not pass	0.36	0.0443	-0.569	0.02176	2e-05	1.5e-05	0.737
cg05168453-rs75242478	Index_trio_id_247	cg10191248_rs113171110_mashr_whole_blood_MBD3	10	134497298	10	134441085	NA	NA	NA	not pass	0.369	0.0456	-1.37	0.0217602	2e-05	2.89e-07	2.94
cg02883082-rs117768880	Index_trio_id_51	cg02883082_rs117768880_mashr_whole_blood_TRIM28	8	36836502	10	130378709	NA	NA	NA	not pass	0.396	0.05	7.92	0.0109159	1e-05	2.13e-08	14.5
cg03322921-rs187497667	Index_trio_id_96	cg03322921_rs187497667_MeatFREQ	2	71675912	2	71755716	NA	NA	NA	not pass	0.396	0.0505	0.123	0.04352	4e-05	1.03e-05	-0.0872
cg24203465-rs6100232	Index_trio_id_493	cg24203465_rs6026465_diet_folate_gwas_S1	20	57285380	20	57425986	NA	NA	NA	not pass	0.396	0.0506	-144	0.01088	1e-05	1.19e-05	-222
cg24203465-rs6100232	Index_trio_id_493	cg24203465_rs7343623_diet_folate_gwas_S1	20	57281092	20	57425986	NA	NA	NA	not pass	0.396	0.0506	-144	0.01088	1e-05	1.77e-05	-217
cg24203465-rs6100232	Index_trio_id_493	cg24203465_rs6100177_diet_folate_gwas_S1	20	57284759	20	57425986	NA	NA	NA	not pass	0.396	0.0506	-144	0.01088	1e-05	1.19e-05	-222
cg06776359-rs114932063	Index_trio_id_213	cg06776359_rs9472067_APGAR_1_MINUTE	6	43458450	6	43731041	NA	NA	NA	not pass	0.397	0.0511	-0.0438	0.02176	2e-05	1.2e-07	-0.0926
cg06776359-rs114932063	Index_trio_id_213	cg06776359_rs79769045_APGAR_1_MINUTE	6	43465337	6	43731041	NA	NA	NA	not pass	0.397	0.0511	-0.0438	0.02176	2e-05	1.2e-07	-0.0926
cg06163629-rs6100252	Index_trio_id_180	cg18035618_rs6026557_DairyFREQ	20	57420401	20	57415978	NA	NA	NA	not pass	0.403	0.0522	0.0136	<0.01	<1e-5	3.16e-08	-0.0244
cg18279536-rs1004574	Index_trio_id_243	cg09971646_rs72698724_night_hours	14	101187047	14	101194145	NA	NA	NA	not pass	0.405	0.0526	-0.0229	<0.01	<1e-5	1.68e-05	-0.0221
cg20511966-rs12548656	Index_trio_id_423	cg20511966_rs11166972_night_hours	8	141344108	8	141361266	NA	NA	NA	not pass	0.409	0.0533	-0.016	<0.01	<1e-5	6.03e-06	-0.0269
cg14497054-rs150327843	Index_trio_id_311	cg14497054_rs138542933_mashr_whole_blood_TLE6	12	34709797	12	34261116	NA	NA	NA	not pass	0.419	0.0555	1.94	<0.01	<1e-5	8.64e-07	-2
cg03985300-rs12056807	Index_trio_id_113	cg03985300_rs6558688_elastic_net_whole_blood_NLRP7	8	2604236	8	2584705	NA	NA	NA	not pass	0.426	0.057	-0.531	0.01088	1e-05	9.21e-06	0.749
cg00259549-rs79317256	Index_trio_id_473	cg23424125_rs79317256_ever_smoke	8	670442	8	1494546	NA	NA	NA	not pass	0.429	0.0576	0.0599	0.01088	1e-05	2.71e-05	-0.0738
cg20511966-rs12548656	Index_trio_id_423	cg20511966_rs35066768_night_hours	8	141348786	8	141361266	NA	NA	NA	not pass	0.436	0.0587	-0.016	<0.01	<1e-5	2.88e-06	-0.0278
cg05168453-rs4880406	Index_trio_id_248	cg10191248_rs34140003_age	10	134325010	10	134441085	NA	NA	NA	not pass	0.44	0.06	0.00465	<0.01	<1e-5	1.48e-06	0.00662
cg03322921-rs114727975	Index_trio_id_87	cg03322921_rs188446019_MeatFREQ	4	159658911	2	71755716	NA	NA	NA	not pass	0.495	0.0757	-0.0529	<0.01	<1e-5	1.34e-20	-0.159
cg03322921-rs114727975	Index_trio_id_87	cg03322921_rs114727975_MeatFREQ	4	159675796	2	71755716	NA	NA	NA	not pass	0.495	0.0757	-0.0529	<0.01	<1e-5	5.76e-21	-0.161
cg03985300-rs12056807	Index_trio_id_113	cg03985300_rs12056807_elastic_net_whole_blood_NLRP7	8	2595684	8	2584705	NA	NA	NA	not pass	0.495	0.0773	-0.468	<0.01	<1e-5	4.7e-06	0.763
cg04384810-rs144477444	Index_trio_id_152	cg04384810_rs144477444_one_carbon_cystathionine	21	47701000	14	91621555	NA	NA	NA	not pass	0.495	0.0738	0.824	0.02176	2e-05	1.06e-07	-1.47
cg04522821-rs73049536	Index_trio_id_158	cg04522821_rs114358416_mashr_whole_blood_TET1	19	54006256	19	54041329	NA	NA	NA	not pass	0.495	0.0771	-0.581	0.03264	3e-05	8.11e-06	1.09
cg04777726-rs10408888	Index_trio_id_350	cg15974053_rs55737338_MeatFREQ	19	49403141	19	49339789	NA	NA	NA	not pass	0.495	0.0801	-0.0382	0.01088	1e-05	2.17e-05	-0.0589
cg04777726-rs10408888	Index_trio_id_350	cg15974053_rs73061689_MeatFREQ	19	49397214	19	49339789	NA	NA	NA	not pass	0.495	0.0789	-0.0385	<0.01	<1e-5	1.99e-05	-0.0591
cg04777726-rs10408888	Index_trio_id_350	cg15974053_rs56149557_MeatFREQ	19	49401384	19	49339789	NA	NA	NA	not pass	0.495	0.0801	-0.0382	0.01088	1e-05	2.17e-05	-0.0589
cg04777726-rs10408888	Index_trio_id_350	cg15974053_rs117016425_MeatFREQ	19	49400216	19	49339789	NA	NA	NA	not pass	0.495	0.0791	-0.0384	<0.01	<1e-5	2.04e-05	-0.059
cg04777726-rs10408888	Index_trio_id_350	cg15974053_rs141616008_MeatFREQ	19	49398940	19	49339789	NA	NA	NA	not pass	0.495	0.0791	-0.0384	<0.01	<1e-5	1.99e-05	-0.0591
cg04777726-rs10408888	Index_trio_id_350	cg15974053_rs56349331_MeatFREQ	19	49403009	19	49339789	NA	NA	NA	not pass	0.495	0.0801	-0.0382	0.01088	1e-05	2.17e-05	-0.0589
cg04777726-rs10408888	Index_trio_id_350	cg15974053_rs73061699_MeatFREQ	19	49400511	19	49339789	NA	NA	NA	not pass	0.495	0.0791	-0.0384	<0.01	<1e-5	2.04e-05	-0.059
cg04777726-rs10408888	Index_trio_id_350	cg15974053_rs73061692_MeatFREQ	19	49399676	19	49339789	NA	NA	NA	not pass	0.495	0.0791	-0.0384	<0.01	<1e-5	1.99e-05	-0.0591
cg04777726-rs10408888	Index_trio_id_350	cg15974053_rs73061693_MeatFREQ	19	49399941	19	49339789	NA	NA	NA	not pass	0.495	0.0791	-0.0384	<0.01	<1e-5	2.04e-05	-0.059
cg04777726-rs10408888	Index_trio_id_350	cg15974053_rs56146968_MeatFREQ	19	49398847	19	49339789	NA	NA	NA	not pass	0.495	0.0791	-0.0384	<0.01	<1e-5	1.99e-05	-0.0591
cg04777726-rs10408888	Index_trio_id_350	cg15974053_rs142640783_MeatFREQ	19	49397350	19	49339789	NA	NA	NA	not pass	0.495	0.0789	-0.0385	<0.01	<1e-5	1.99e-05	-0.0591
cg04777726-rs10408888	Index_trio_id_350	cg15974053_rs17272700_MeatFREQ	19	49391770	19	49339789	NA	NA	NA	not pass	0.495	0.0789	-0.0385	<0.01	<1e-5	1.15e-05	-0.0615
cg04777726-rs10408888	Index_trio_id_350	cg15974053_rs56317021_MeatFREQ	19	49395960	19	49339789	NA	NA	NA	not pass	0.495	0.0789	-0.0385	<0.01	<1e-5	1.99e-05	-0.0591
cg04777726-rs10408888	Index_trio_id_350	cg15974053_rs73063505_MeatFREQ	19	49402765	19	49339789	NA	NA	NA	not pass	0.495	0.0801	-0.0382	0.01088	1e-05	2.17e-05	-0.0589
cg04777726-rs10408888	Index_trio_id_350	cg15974053_rs56147696_MeatFREQ	19	49402148	19	49339789	NA	NA	NA	not pass	0.495	0.0801	-0.0382	0.01088	1e-05	2.17e-05	-0.0589
cg04777726-rs10408888	Index_trio_id_350	cg15974053_rs55756106_MeatFREQ	19	49403055	19	49339789	NA	NA	NA	not pass	0.495	0.0801	-0.0382	0.01088	1e-05	2.17e-05	-0.0589
cg04777726-rs10408888	Index_trio_id_350	cg15974053_rs55981795_MeatFREQ	19	49401952	19	49339789	NA	NA	NA	not pass	0.495	0.0801	-0.0382	0.01088	1e-05	2.17e-05	-0.0589
cg04777726-rs10408888	Index_trio_id_350	cg15974053_rs117744769_MeatFREQ	19	49402686	19	49339789	NA	NA	NA	not pass	0.495	0.0801	-0.0382	0.01088	1e-05	2.17e-05	-0.0589
cg04777726-rs10408888	Index_trio_id_350	cg15974053_rs151313779_MeatFREQ	19	49402487	19	49339789	NA	NA	NA	not pass	0.495	0.0801	-0.0382	0.01088	1e-05	2.17e-05	-0.0589
cg04777726-rs10408888	Index_trio_id_350	cg15974053_rs55764400_MeatFREQ	19	49387757	19	49339789	NA	NA	NA	not pass	0.495	0.0789	-0.0385	<0.01	<1e-5	1.25e-05	-0.0613
cg05875302-rs3934496	Index_trio_id_413	cg18896979_rs28391173_income	2	242886654	2	242844174	NA	NA	NA	not pass	0.495	0.0724	-0.0259	0.01088	1e-05	2.02e-05	0.0444
cg08350488-rs3822845	Index_trio_id_231	cg08350488_rs4709387_fatherDead	6	160382516	6	160427501	NA	NA	NA	not pass	0.495	0.0774	-0.0546	0.03264	3e-05	2.33e-05	0.107
cg08350488-rs3822845	Index_trio_id_231	cg08350488_rs9457789_fatherDead	6	160380789	6	160427501	NA	NA	NA	not pass	0.495	0.0774	-0.0546	0.03264	3e-05	2.33e-05	0.107
cg08350488-rs3822845	Index_trio_id_231	cg08350488_rs62442663_fatherDead	6	160380693	6	160427501	NA	NA	NA	not pass	0.495	0.0774	-0.0546	0.03264	3e-05	2.33e-05	0.107
cg12820609-rs6901529	Index_trio_id_276	cg11532302_rs4895629_mashr_whole_blood_CTCF	6	144389579	6	144329789	NA	NA	NA	not pass	0.495	0.0706	2.85	0.02176	2e-05	5e-06	4.71
cg14614917-rs73076937	Index_trio_id_326	cg14614917_rs147766050_FishFREQ	3	55827451	3	55984778	NA	NA	NA	not pass	0.495	0.0844	-0.0406	<0.01	<1e-5	6.95e-07	-0.107
cg14614917-rs73076937	Index_trio_id_326	cg14614917_rs76934414_FishFREQ	3	55854551	3	55984778	NA	NA	NA	not pass	0.495	0.0844	-0.0406	<0.01	<1e-5	6.95e-07	-0.107
cg14614917-rs73076937	Index_trio_id_326	cg14614917_rs78603653_FishFREQ	3	55824349	3	55984778	NA	NA	NA	not pass	0.495	0.0844	-0.0406	<0.01	<1e-5	6.95e-07	-0.107
cg23002562-rs145500627	Index_trio_id_469	cg23002562_rs141781163_diet_folate_gwas_S1	2	166090533	15	64220761	NA	NA	NA	not pass	0.495	0.0787	2150	<0.01	<1e-5	4.35e-07	2330
cg23002562-rs145500627	Index_trio_id_469	cg23002562_rs145500627_diet_folate_gwas_S1	2	166101644	15	64220761	NA	NA	NA	not pass	0.495	0.0787	2150	<0.01	<1e-5	2.15e-07	2460
cg24342013-rs3825417	Index_trio_id_513	cg27182551_rs9568031_sex	13	48897520	13	48892551	NA	NA	NA	not pass	0.495	0.0791	-0.0326	0.02176	2e-05	1.71e-05	0.051
cg26083330-rs2344095	Index_trio_id_306	cg13790727_rs6066428_gestation_final	20	36080696	20	36148738	NA	NA	NA	not pass	0.495	0.0794	0.0186	<0.01	<1e-5	2.61e-08	-0.0276
cg26083330-rs2344095	Index_trio_id_306	cg13790727_rs6012236_gestation_final	20	36081188	20	36148738	NA	NA	NA	not pass	0.495	0.0794	0.0186	<0.01	<1e-5	2.61e-08	-0.0276
cg01749054-rs61628376	Index_trio_id_23	cg01749054_rs10138504_birth_seasonspring	14	101551518	14	101535459	NA	NA	NA	not pass	0.499	0.0974	0.165	<0.01	<1e-5	1.99e-06	0.266
cg03322921-rs114727975	Index_trio_id_86	cg03322921_rs188446019_mashr_whole_blood_TRIM28	4	159658911	2	71755716	NA	NA	NA	not pass	0.499	0.0917	-2.72	<0.01	<1e-5	4.04e-07	-7.39
cg03322921-rs114727975	Index_trio_id_86	cg03322921_rs114727975_mashr_whole_blood_TRIM28	4	159675796	2	71755716	NA	NA	NA	not pass	0.499	0.0917	-2.72	<0.01	<1e-5	3.07e-07	-7.47
cg03985300-rs12056807	Index_trio_id_113	cg03985300_rs7000207_elastic_net_whole_blood_NLRP7	8	2606466	8	2584705	NA	NA	NA	not pass	0.499	0.0879	-0.452	0.01088	1e-05	1.88e-05	0.721
cg04100284-rs148979971	Index_trio_id_116	cg04100284_rs148979971_elastic_net_whole_blood_PADI6	6	99402211	22	39486356	NA	NA	NA	not pass	0.499	0.0924	-0.129	<0.01	<1e-5	1.83e-12	-0.395
cg04777726-rs10408888	Index_trio_id_350	cg15974053_rs73061695_MeatFREQ	19	49399988	19	49339789	NA	NA	NA	not pass	0.499	0.0968	-0.0363	<0.01	<1e-5	2.04e-05	-0.059
cg04777726-rs10408888	Index_trio_id_350	cg15974053_rs73061694_MeatFREQ	19	49399978	19	49339789	NA	NA	NA	not pass	0.499	0.0986	-0.0361	<0.01	<1e-5	2.04e-05	-0.059
cg04777726-rs10408888	Index_trio_id_350	cg15974053_rs1466896_MeatFREQ	19	49385253	19	49339789	NA	NA	NA	not pass	0.499	0.0921	-0.037	<0.01	<1e-5	1.17e-05	-0.0612
cg04777726-rs10408888	Index_trio_id_350	cg15974053_rs73061697_MeatFREQ	19	49400000	19	49339789	NA	NA	NA	not pass	0.499	0.0968	-0.0363	<0.01	<1e-5	2.04e-05	-0.059
cg06273398-rs113381439	Index_trio_id_195	cg06273398_rs113381439_age	7	85378764	9	79057230	NA	NA	NA	not pass	0.499	0.0969	-0.00476	<0.01	<1e-5	2.5e-08	0.0125
cg08350488-rs3822845	Index_trio_id_231	cg08350488_rs2092583_fatherDead	6	160387231	6	160427501	NA	NA	NA	not pass	0.499	0.0945	-0.0514	0.03264	3e-05	2.81e-05	0.106
cg08350488-rs3822845	Index_trio_id_231	cg08350488_rs220727_fatherDead	6	160323864	6	160427501	NA	NA	NA	not pass	0.499	0.0935	-0.0508	0.02176	2e-05	1.35e-05	0.11
cg10632966-rs184366143	Index_trio_id_252	cg10632966_rs184366143_elastic_net_whole_blood_NLRP2	10	105654483	10	105001051	NA	NA	NA	not pass	0.499	0.0911	-2.84	<0.01	<1e-5	1.81e-15	6.14
cg10632966-rs184366143	Index_trio_id_253	cg10632966_rs184366143_folate_pathway_B12	10	105654483	10	105001051	NA	NA	NA	not pass	0.499	0.0929	0.00195	0.03264	3e-05	1.95e-06	-0.0043
cg12347392-rs17333054	Index_trio_id_282	cg12347392_rs7780637_mashr_whole_blood_TET2	7	130124943	7	130131676	NA	NA	NA	not pass	0.499	0.0904	-1.66	<0.01	<1e-5	1.1e-07	3.14
cg13749113-rs28571721	Index_trio_id_355	cg16193862_rs8030772_live_with_spouse	15	24848822	15	24506381	NA	NA	NA	not pass	0.499	0.095	-0.113	<0.01	<1e-5	2.9e-05	0.185
cg22815181-rs62143910	Index_trio_id_164	cg05338009_rs10409187_mashr_whole_blood_CTCF	19	54075317	19	54041398	NA	NA	NA	not pass	0.499	0.0953	2.42	<0.01	<1e-5	3.49e-06	5.16
cg22815181-rs62143910	Index_trio_id_164	cg05338009_rs3746303_mashr_whole_blood_CTCF	19	54072782	19	54041398	NA	NA	NA	not pass	0.499	0.0983	2.39	<0.01	<1e-5	2.84e-06	5.2
cg26083330-rs2344095	Index_trio_id_306	cg13790727_rs34550699_gestation_final	20	36077987	20	36148738	NA	NA	NA	not pass	0.499	0.098	0.0182	<0.01	<1e-5	4.47e-08	-0.0273
cg26083330-rs2344095	Index_trio_id_306	cg13790727_rs7266245_gestation_final	20	36081966	20	36148738	NA	NA	NA	not pass	0.499	0.0945	0.0178	<0.01	<1e-5	1.83e-08	-0.0279
cg26083330-rs2344095	Index_trio_id_306	cg13790727_rs6018599_gestation_final	20	36078079	20	36148738	NA	NA	NA	not pass	0.499	0.098	0.0182	<0.01	<1e-5	4.47e-08	-0.0273
cg08350488-rs3822845	Index_trio_id_231	cg08350488_rs220726_fatherDead	6	160324143	6	160427501	NA	NA	NA	not pass	0.501	0.103	-0.0494	0.02176	2e-05	8.99e-06	0.112
cg12820609-rs143929032	Index_trio_id_277	cg11532302_rs4896694_mashr_whole_blood_CTCF	6	144387094	6	144329789	NA	NA	NA	not pass	0.501	0.102	2.68	0.03264	3e-05	1.57e-05	4.43
cg22815181-rs62143910	Index_trio_id_164	cg05338009_rs7250544_mashr_whole_blood_CTCF	19	54075728	19	54041398	NA	NA	NA	not pass	0.501	0.102	2.36	<0.01	<1e-5	2e-06	5.25
cg24150532-rs139809842	Index_trio_id_490	cg24150532_rs4710710_mashr_whole_blood_MBD4	6	170551164	6	170555276	NA	NA	NA	not pass	0.501	0.0999	1.27	0.01088	1e-05	3.3e-06	-2.53
cg26083330-rs2344095	Index_trio_id_306	cg13790727_rs2425331_gestation_final	20	36091201	20	36148738	NA	NA	NA	not pass	0.501	0.103	-0.0169	<0.01	<1e-5	2.36e-08	0.0276
cg26083330-rs2344095	Index_trio_id_306	cg13790727_rs2425330_gestation_final	20	36089609	20	36148738	NA	NA	NA	not pass	0.501	0.103	-0.0169	<0.01	<1e-5	2.36e-08	0.0276
cg08350488-rs3822845	Index_trio_id_231	cg08350488_rs170220_fatherDead	6	160322703	6	160427501	NA	NA	NA	not pass	0.502	0.104	-0.0493	0.02176	2e-05	1.36e-05	0.11
cg08350488-rs3822845	Index_trio_id_231	cg08350488_rs172698_fatherDead	6	160322560	6	160427501	NA	NA	NA	not pass	0.502	0.104	-0.0493	0.02176	2e-05	1.36e-05	0.11
cg07804434-rs79246402	Index_trio_id_223	cg07804434_rs79246402_VegFREQ	7	151161975	7	151527349	NA	NA	NA	not pass	0.508	0.106	-0.0532	<0.01	<1e-5	3.74e-07	0.0854
cg16219720-rs115138031	Index_trio_id_365	cg16219720_rs148795361_elastic_net_whole_blood_ZNF445	1	67112032	1	66822466	NA	NA	NA	not pass	0.508	0.106	1.24	0.04352	4e-05	2.63e-05	2.09
cg16219720-rs115138031	Index_trio_id_365	cg16219720_rs115138031_elastic_net_whole_blood_ZNF445	1	67100291	1	66822466	NA	NA	NA	not pass	0.508	0.106	1.24	0.04352	4e-05	2.53e-05	2.09
cg17731524-rs12153865	Index_trio_id_478	cg23443127_rs12153865_income	6	892422	3	75229143	NA	NA	NA	not pass	0.511	0.107	0.167	<0.01	<1e-5	2.51e-11	0.161
cg22815181-rs62143910	Index_trio_id_164	cg05338009_rs2865843_mashr_whole_blood_CTCF	19	54083912	19	54041398	NA	NA	NA	not pass	0.52	0.109	2.32	<0.01	<1e-5	2.3e-06	5.23
cg05168453-rs61862348	Index_trio_id_251	cg10191248_rs61862348_FruitFREQ	10	134686999	10	134441085	NA	NA	NA	not pass	0.531	0.112	0.065	<0.01	<1e-5	1.61e-09	0.0845
cg08350488-rs3822845	Index_trio_id_231	cg08350488_rs220734_fatherDead	6	160314691	6	160427501	NA	NA	NA	not pass	0.531	0.112	-0.0481	0.02176	2e-05	1.7e-05	0.109
cg01913022-rs75089586	Index_trio_id_26	cg01913022_rs146058572_elastic_net_whole_blood_ZNF445	7	31435256	7	30740409	NA	NA	NA	not pass	0.533	0.116	1.88	<0.01	<1e-5	4.23e-16	6.23
cg01913022-rs75089586	Index_trio_id_26	cg01913022_rs16875498_elastic_net_whole_blood_ZNF445	7	31433670	7	30740409	NA	NA	NA	not pass	0.533	0.116	1.88	<0.01	<1e-5	4.23e-16	6.23
cg03322921-rs114727975	Index_trio_id_84	cg03322921_rs114727975_FruitFREQ	4	159675796	2	71755716	NA	NA	NA	not pass	0.533	0.116	-0.0484	<0.01	<1e-5	2.03e-10	-0.086
cg03322921-rs114727975	Index_trio_id_84	cg03322921_rs188446019_FruitFREQ	4	159658911	2	71755716	NA	NA	NA	not pass	0.533	0.116	-0.0484	<0.01	<1e-5	2e-11	-0.0891
cg08350488-rs3822845	Index_trio_id_231	cg08350488_rs220729_fatherDead	6	160323406	6	160427501	NA	NA	NA	not pass	0.533	0.115	-0.0478	0.02176	2e-05	1.36e-05	0.11
cg11367633-rs148472320	Index_trio_id_275	cg11367633_rs148472320_income	7	41470918	20	40247916	NA	NA	NA	not pass	0.533	0.114	-0.0325	<0.01	<1e-5	4.24e-07	-0.0582
cg14614917-rs34680524	Index_trio_id_327	cg14614917_rs35206106_elastic_net_whole_blood_NLRP2	17	79425985	3	55984778	NA	NA	NA	not pass	0.533	0.114	-18.4	0.04352	4e-05	5.08e-08	12.3
cg16126137-rs1950623	Index_trio_id_352	cg16126137_rs1950623_medication_bp	14	101351451	14	101367300	NA	NA	NA	not pass	0.536	0.117	-0.112	0.01088	1e-05	1.31e-05	-0.257
cg03322921-rs114727975	Index_trio_id_75	cg03322921_rs114727975_age	4	159675796	2	71755716	NA	NA	NA	not pass	0.539	0.128	0.00487	<0.01	<1e-5	3.55e-16	0.0162
cg03322921-rs114727975	Index_trio_id_75	cg03322921_rs188446019_age	4	159658911	2	71755716	NA	NA	NA	not pass	0.539	0.128	0.00487	<0.01	<1e-5	3.04e-16	0.0162
cg03322921-rs114727975	Index_trio_id_82	cg03322921_rs114727975_father_age_when_born	4	159675796	2	71755716	NA	NA	NA	not pass	0.539	0.127	-0.00926	<0.01	<1e-5	1.44e-10	-0.0362
cg03322921-rs114727975	Index_trio_id_82	cg03322921_rs188446019_father_age_when_born	4	159658911	2	71755716	NA	NA	NA	not pass	0.539	0.127	-0.00926	<0.01	<1e-5	2.03e-10	-0.0358
cg03494825-rs11784898	Index_trio_id_101	cg03494825_rs77919171_diet_folate_gwas_S3	8	1136773	8	832260	NA	NA	NA	not pass	0.539	0.12	-3770	0.01088	1e-05	1.76e-05	-7400
cg03985300-rs12056807	Index_trio_id_113	cg03985300_rs6983269_elastic_net_whole_blood_NLRP7	8	2599496	8	2584705	NA	NA	NA	not pass	0.539	0.125	-0.403	<0.01	<1e-5	3.06e-06	0.775
cg06163629-rs6100252	Index_trio_id_180	cg06163629_rs35113254_DairyFREQ	20	57435532	20	57414884	NA	NA	NA	not pass	0.539	0.119	-0.00947	<0.01	<1e-5	1.23e-08	0.0262
cg10008953-rs112726460	Index_trio_id_245	cg10008953_rs112726460_SIMD_quantile	14	102358379	14	102414004	NA	NA	NA	not pass	0.539	0.121	-0.0397	0.02176	2e-05	8.14e-06	0.0573
cg11300971-rs28435799	Index_trio_id_267	cg11300971_rs3017897_father_age_when_he_dead	4	89646706	4	89619038	NA	NA	NA	not pass	0.539	0.128	-0.00425	<0.01	<1e-5	2.9e-07	-0.00755
cg11300971-rs28435799	Index_trio_id_267	cg11300971_rs2860422_father_age_when_he_dead	4	89644931	4	89619038	NA	NA	NA	not pass	0.539	0.128	-0.00425	<0.01	<1e-5	2.9e-07	-0.00755
cg11300971-rs28435799	Index_trio_id_267	cg11300971_rs2924934_father_age_when_he_dead	4	89628242	4	89619038	NA	NA	NA	not pass	0.539	0.128	-0.00425	<0.01	<1e-5	2.9e-07	-0.00755
cg11300971-rs28435799	Index_trio_id_267	cg11300971_rs3017895_father_age_when_he_dead	4	89649491	4	89619038	NA	NA	NA	not pass	0.539	0.128	-0.00425	<0.01	<1e-5	2.9e-07	-0.00755
cg11300971-rs28435799	Index_trio_id_267	cg11300971_rs13130_father_age_when_he_dead	4	89648845	4	89619038	NA	NA	NA	not pass	0.539	0.128	-0.00425	<0.01	<1e-5	2.9e-07	-0.00755
cg20511966-rs12548656	Index_trio_id_423	cg20511966_rs4736034_night_hours	8	141354019	8	141361266	NA	NA	NA	not pass	0.539	0.125	-0.0113	<0.01	<1e-5	4.13e-07	-0.0309
cg20511966-rs12548656	Index_trio_id_423	cg20511966_rs4736176_night_hours	8	141358681	8	141361266	NA	NA	NA	not pass	0.539	0.125	-0.0113	<0.01	<1e-5	5.15e-07	-0.0304
cg20511966-rs12548656	Index_trio_id_423	cg20511966_rs12682146_night_hours	8	141354269	8	141361266	NA	NA	NA	not pass	0.539	0.125	-0.0113	<0.01	<1e-5	4.13e-07	-0.0309
cg22815181-rs4801988	Index_trio_id_165	cg05338009_rs10409539_diet_folate_gwas_S2	19	53987645	19	54041398	NA	NA	NA	not pass	0.539	0.125	1480	0.04352	4e-05	9.92e-06	2460
cg24150532-rs2344743	Index_trio_id_489	cg24150532_rs2344743_mashr_whole_blood_SIRT1	6	170587306	6	170555276	NA	NA	NA	not pass	0.539	0.119	0.188	<0.01	<1e-5	3.21e-07	0.481
cg08350488-rs9355287	Index_trio_id_236	cg08350488_rs9355287_diet_folate_gwas_S3	6	160847869	6	160427501	NA	NA	NA	not pass	0.546	0.132	-3570	0.03264	3e-05	1.27e-05	7380
cg03322921-rs114504722	Index_trio_id_73	cg03322921_rs114504722_mashr_whole_blood_TLE6	2	71713427	2	71755716	NA	NA	NA	not pass	0.551	0.134	0.433	<0.01	<1e-5	1.16e-07	0.724
cg03614274-rs139364485	Index_trio_id_105	cg03614274_rs138773419_QCed_alcohol_units_log_trans_4SD_checked	16	1578999	2	47040121	NA	NA	NA	not pass	0.551	0.135	-0.0721	0.02176	2e-05	2.22e-07	0.101
cg03614274-rs139364485	Index_trio_id_105	cg03614274_rs180758804_QCed_alcohol_units_log_trans_4SD_checked	16	1638450	2	47040121	NA	NA	NA	not pass	0.551	0.135	-0.0721	0.03264	3e-05	2.89e-07	0.1
cg03614274-rs139364485	Index_trio_id_105	cg03614274_rs193239954_QCed_alcohol_units_log_trans_4SD_checked	16	1663156	2	47040121	NA	NA	NA	not pass	0.551	0.135	-0.0721	0.03264	3e-05	2.89e-07	0.1
cg03614274-rs139364485	Index_trio_id_105	cg03614274_rs142607578_QCed_alcohol_units_log_trans_4SD_checked	16	1639029	2	47040121	NA	NA	NA	not pass	0.551	0.135	-0.0721	0.03264	3e-05	2.89e-07	0.1
cg06163629-rs919196	Index_trio_id_185	cg06163629_rs919196_DairyFREQ	20	57484085	20	57414884	NA	NA	NA	not pass	0.551	0.135	-0.0146	0.02176	2e-05	2.72e-05	0.0208
cg02883082-rs117218991	Index_trio_id_46	cg02883082_rs117218991_sex	10	130403390	10	130378709	NA	NA	NA	not pass	0.554	0.136	-0.135	<0.01	<1e-5	2.73e-11	-0.456
cg02883082-rs117768880	Index_trio_id_53	cg02883082_rs117768880_mother_age_when_born	8	36836502	10	130378709	NA	NA	NA	not pass	0.554	0.137	-0.0146	0.04352	4e-05	7.36e-08	-0.151
cg24342013-rs7329065	Index_trio_id_514	cg27182551_rs7336379_sex	13	49154996	13	48892551	NA	NA	NA	not pass	0.554	0.137	0.0274	0.03264	3e-05	1.07e-05	-0.0523
cg24342013-rs7329065	Index_trio_id_514	cg27182551_rs2407093_sex	13	49157477	13	48892551	NA	NA	NA	not pass	0.554	0.137	0.0274	0.03264	3e-05	1.07e-05	-0.0523
cg24203465-rs6100252	Index_trio_id_492	cg24203465_rs4812038_mother_DURATION_OF_LABOUR	20	57411484	20	57425986	NA	NA	NA	not pass	0.555	0.138	0.00351	0.01088	1e-05	2.42e-05	0.00557
cg24203465-rs6100252	Index_trio_id_492	cg24203465_rs965808_mother_DURATION_OF_LABOUR	20	57408426	20	57425986	NA	NA	NA	not pass	0.555	0.138	0.00351	0.01088	1e-05	2.42e-05	0.00557
cg26083330-rs2344095	Index_trio_id_306	cg13790727_rs6018626_gestation_final	20	36081795	20	36148738	NA	NA	NA	not pass	0.555	0.138	0.0153	<0.01	<1e-5	5.09e-07	-0.0252
cg11300971-rs28435799	Index_trio_id_267	cg11300971_rs2860528_father_age_when_he_dead	4	89655632	4	89619038	NA	NA	NA	not pass	0.561	0.143	-0.00413	<0.01	<1e-5	1.7e-07	-0.00759
cg11300971-rs28435799	Index_trio_id_267	cg11300971_rs3775391_father_age_when_he_dead	4	89665193	4	89619038	NA	NA	NA	not pass	0.561	0.143	-0.00413	<0.01	<1e-5	1.7e-07	-0.00759
cg11300971-rs28435799	Index_trio_id_267	cg11300971_rs2924937_father_age_when_he_dead	4	89657895	4	89619038	NA	NA	NA	not pass	0.561	0.143	-0.00413	<0.01	<1e-5	1.7e-07	-0.00759
cg11300971-rs28435799	Index_trio_id_267	cg11300971_rs72870517_father_age_when_he_dead	4	89667065	4	89619038	NA	NA	NA	not pass	0.561	0.143	-0.00413	<0.01	<1e-5	1.7e-07	-0.00759
cg11300971-rs28435799	Index_trio_id_267	cg11300971_rs72870511_father_age_when_he_dead	4	89660649	4	89619038	NA	NA	NA	not pass	0.561	0.143	-0.00413	<0.01	<1e-5	1.54e-07	-0.00768
cg11300971-rs28435799	Index_trio_id_267	cg11300971_rs73841670_father_age_when_he_dead	4	89661971	4	89619038	NA	NA	NA	not pass	0.561	0.143	-0.00413	<0.01	<1e-5	1.7e-07	-0.00759
cg11300971-rs28435799	Index_trio_id_267	cg11300971_rs2278877_father_age_when_he_dead	4	89668210	4	89619038	NA	NA	NA	not pass	0.561	0.143	-0.00413	<0.01	<1e-5	1.7e-07	-0.00759
cg11300971-rs28435799	Index_trio_id_267	cg11300971_rs3017914_father_age_when_he_dead	4	89654165	4	89619038	NA	NA	NA	not pass	0.561	0.143	-0.00413	<0.01	<1e-5	1.7e-07	-0.00759
cg11300971-rs28435799	Index_trio_id_267	cg11300971_rs3017903_father_age_when_he_dead	4	89657776	4	89619038	NA	NA	NA	not pass	0.561	0.143	-0.00413	<0.01	<1e-5	1.7e-07	-0.00759
cg11300971-rs28435799	Index_trio_id_267	cg11300971_rs17014483_father_age_when_he_dead	4	89667591	4	89619038	NA	NA	NA	not pass	0.561	0.143	-0.00413	<0.01	<1e-5	1.7e-07	-0.00759
cg24203465-rs6100232	Index_trio_id_493	cg24203465_rs6026455_diet_folate_gwas_S1	20	57277450	20	57425986	NA	NA	NA	not pass	0.563	0.144	-108	0.01088	1e-05	2.22e-05	-215
cg04100284-rs148979971	Index_trio_id_123	cg04100284_rs148979971_mashr_whole_blood_TLE6	6	99402211	22	39486356	NA	NA	NA	not pass	0.575	0.149	2.59	<0.01	<1e-5	1.5e-12	-1.19
cg22815181-rs62143910	Index_trio_id_164	cg05338009_rs17207173_mashr_whole_blood_CTCF	19	54077870	19	54041398	NA	NA	NA	not pass	0.577	0.15	2.13	<0.01	<1e-5	1.75e-06	5.28
cg24150532-rs139809842	Index_trio_id_343	cg15637912_rs143274457_APGAR_1_MINUTE	6	170504567	6	170557757	NA	NA	NA	not pass	0.579	0.151	0.267	0.03264	3e-05	1.88e-05	-0.474
cg01913022-rs75089586	Index_trio_id_27	cg01913022_rs16875498_exposure_other_no_4SD_check	7	31433670	7	30740409	NA	NA	NA	not pass	0.583	0.162	-0.103	0.03264	3e-05	1.14e-05	0.146
cg01913022-rs75089586	Index_trio_id_27	cg01913022_rs146058572_exposure_other_no_4SD_check	7	31435256	7	30740409	NA	NA	NA	not pass	0.583	0.162	-0.103	0.03264	3e-05	1.14e-05	0.146
cg02883082-rs117768880	Index_trio_id_54	cg02883082_rs117768880_n_people_sharing_household	8	36836502	10	130378709	NA	NA	NA	not pass	0.583	0.154	0.088	<0.01	<1e-5	1.13e-08	0.164
cg14614917-rs6796871	Index_trio_id_315	cg14614917_rs4542991_mashr_whole_blood_TRIM28	3	55825701	3	55984778	NA	NA	NA	not pass	0.583	0.153	0.623	0.01088	1e-05	4.48e-06	1.76
cg17611045-rs11921051	Index_trio_id_308	cg14463292_rs7629451_n_people_sharing_household	3	192537316	3	192289252	NA	NA	NA	not pass	0.583	0.159	0.0278	0.02176	2e-05	2.28e-05	-0.0424
cg22815181-rs4801988	Index_trio_id_165	cg05338009_rs56082916_diet_folate_gwas_S2	19	53983969	19	54041398	NA	NA	NA	not pass	0.583	0.153	1390	0.03264	3e-05	9.88e-06	2510
cg22815181-rs4801988	Index_trio_id_165	cg05338009_rs7248594_diet_folate_gwas_S2	19	53983711	19	54041398	NA	NA	NA	not pass	0.583	0.153	1390	0.03264	3e-05	9.88e-06	2510
cg24342013-rs3825417	Index_trio_id_513	cg27182551_rs11839271_sex	13	48976673	13	48892551	NA	NA	NA	not pass	0.583	0.159	-0.0257	0.02176	2e-05	1.45e-05	0.0513
cg24617313-rs6100252	Index_trio_id_186	cg06200857_rs35113254_DairyFREQ	20	57435532	20	57426420	NA	NA	NA	not pass	0.583	0.161	-0.011	<0.01	<1e-5	9.61e-09	0.0312
cg26083330-rs2344095	Index_trio_id_306	cg22421148_rs7266245_gestation_final	20	36081966	20	36149119	NA	NA	NA	not pass	0.583	0.161	0.0141	0.01088	1e-05	5.17e-06	-0.0242
cg06326665-rs60440843	Index_trio_id_204	cg06326665_rs60440843_mashr_whole_blood_MBD4	15	23897177	15	23666514	NA	NA	NA	not pass	0.592	0.166	1.01	0.0436593	4.01e-05	3.66e-06	-3.33
cg06326665-rs60440843	Index_trio_id_204	cg06326665_rs57424974_mashr_whole_blood_MBD4	15	23897239	15	23666514	NA	NA	NA	not pass	0.592	0.166	1.01	0.0327445	3.01e-05	2.15e-06	-3.4
cg06776359-rs114932063	Index_trio_id_214	cg06776359_rs79769045_mashr_whole_blood_CTCF	6	43465337	6	43731041	NA	NA	NA	not pass	0.592	0.166	-3.21	<0.01	<1e-5	5.74e-08	8.57
cg06776359-rs114932063	Index_trio_id_214	cg06776359_rs9472067_mashr_whole_blood_CTCF	6	43458450	6	43731041	NA	NA	NA	not pass	0.592	0.166	-3.21	<0.01	<1e-5	6.81e-08	8.52
cg04522821-rs61338434	Index_trio_id_159	cg04522821_rs37399_exposure_week_9_levels_no_4SD_check	19	54017032	19	54041329	NA	NA	NA	not pass	0.605	0.171	0.024	<0.01	<1e-5	2.1e-06	-0.049
cg16538000-rs6908972	Index_trio_id_374	cg16538000_rs79936477_pack_years	6	134691954	6	134663422	NA	NA	NA	not pass	0.605	0.171	-0.0012	0.04352	4e-05	2.04e-05	-0.00219
cg00369443-rs79649117	Index_trio_id_10	cg00369443_rs116938591_exposure_other_no_4SD_check	7	158023254	7	157918647	NA	NA	NA	not pass	0.608	0.173	-0.0955	0.01088	1e-05	1.65e-05	0.167
cg00369443-rs79649117	Index_trio_id_10	cg00369443_rs118095790_exposure_other_no_4SD_check	7	158022469	7	157918647	NA	NA	NA	not pass	0.608	0.173	-0.0955	0.01088	1e-05	1.65e-05	0.167
cg26083330-rs2344095	Index_trio_id_306	cg13790727_rs79743521_gestation_final	20	36085044	20	36148738	NA	NA	NA	not pass	0.61	0.174	0.0143	<0.01	<1e-5	4.68e-07	-0.0252
cg26083330-rs2344095	Index_trio_id_306	cg13790727_rs71351070_gestation_final	20	36083280	20	36148738	NA	NA	NA	not pass	0.61	0.174	0.0143	<0.01	<1e-5	5.09e-07	-0.0252
cg14497054-rs150367651	Index_trio_id_312	cg14497054_rs139045397_exposure_other_no_4SD_check	12	34562388	12	34261116	NA	NA	NA	not pass	0.618	0.177	-0.36	0.03264	3e-05	1.4e-05	-0.384
cg21306540-rs191377125	Index_trio_id_439	cg21306540_rs191377125_mashr_whole_blood_TRIM28	4	120608964	2	66664809	NA	NA	NA	not pass	0.624	0.179	3.47	<0.01	<1e-5	1.81e-08	9.09
cg02883082-rs117218991	Index_trio_id_45	cg02883082_rs117218991_birthweight_final_with_sex_gest_corrected	10	130403390	10	130378709	NA	NA	NA	not pass	0.632	0.182	0.000248	<0.01	<1e-5	9.8e-13	-0.000577
cg11300971-rs28435799	Index_trio_id_409	cg18607468_rs13130_mashr_whole_blood_DNMT3B	4	89648845	4	89619030	NA	NA	NA	not pass	0.632	0.182	-0.795	0.01088	1e-05	6.49e-06	2.06
cg06163629-rs6100252	Index_trio_id_180	cg06163629_rs6026557_DairyFREQ	20	57420401	20	57414884	NA	NA	NA	not pass	0.634	0.183	0.00765	0.01088	1e-05	3.22e-06	-0.0185
cg24342013-rs7329065	Index_trio_id_514	cg27182551_rs7329065_sex	13	49145269	13	48892551	NA	NA	NA	not pass	0.636	0.184	0.0246	0.01088	1e-05	5.97e-06	-0.0538
cg04777726-rs10408888	Index_trio_id_281	cg12326725_rs73061629_EggsFREQ	19	49360522	19	49340456	NA	NA	NA	not pass	0.642	0.186	0.0194	0.03264	3e-05	1.54e-05	-0.0463
cg24342013-rs3825417	Index_trio_id_513	cg27182551_rs198607_sex	13	48979167	13	48892551	NA	NA	NA	not pass	0.644	0.187	0.0257	0.02176	2e-05	1.32e-05	-0.0538
cg14497054-rs150327843	Index_trio_id_310	cg14497054_rs138542933_exposure_other_no_4SD_check	12	34709797	12	34261116	NA	NA	NA	not pass	0.647	0.188	-0.243	<0.01	<1e-5	9.65e-07	-0.41
cg06620200-rs34907258	Index_trio_id_209	cg06620200_rs185517575_iresh_sig_serum_folate	2	36142333	19	54190235	NA	NA	NA	not pass	0.657	0.202	2.64	0.04352	4e-05	5.87e-06	6.69
cg11300971-rs28435799	Index_trio_id_409	cg18607468_rs72870517_mashr_whole_blood_DNMT3B	4	89667065	4	89619030	NA	NA	NA	not pass	0.657	0.197	-0.766	0.03264	3e-05	1.54e-05	2.07
cg11300971-rs28435799	Index_trio_id_409	cg18607468_rs73841670_mashr_whole_blood_DNMT3B	4	89661971	4	89619030	NA	NA	NA	not pass	0.657	0.197	-0.766	0.03264	3e-05	1.54e-05	2.07
cg11300971-rs28435799	Index_trio_id_409	cg18607468_rs3017914_mashr_whole_blood_DNMT3B	4	89654165	4	89619030	NA	NA	NA	not pass	0.657	0.197	-0.766	0.03264	3e-05	1.45e-05	2.08
cg11300971-rs28435799	Index_trio_id_409	cg18607468_rs2860528_mashr_whole_blood_DNMT3B	4	89655632	4	89619030	NA	NA	NA	not pass	0.657	0.197	-0.766	0.03264	3e-05	1.45e-05	2.08
cg11300971-rs28435799	Index_trio_id_409	cg18607468_rs2924937_mashr_whole_blood_DNMT3B	4	89657895	4	89619030	NA	NA	NA	not pass	0.657	0.197	-0.766	0.03264	3e-05	1.45e-05	2.08
cg11300971-rs28435799	Index_trio_id_409	cg18607468_rs2278877_mashr_whole_blood_DNMT3B	4	89668210	4	89619030	NA	NA	NA	not pass	0.657	0.197	-0.766	0.03264	3e-05	1.91e-05	2.06
cg11300971-rs28435799	Index_trio_id_409	cg18607468_rs3017903_mashr_whole_blood_DNMT3B	4	89657776	4	89619030	NA	NA	NA	not pass	0.657	0.197	-0.766	0.02176	2e-05	1.16e-05	2.09
cg11300971-rs28435799	Index_trio_id_409	cg18607468_rs17014483_mashr_whole_blood_DNMT3B	4	89667591	4	89619030	NA	NA	NA	not pass	0.657	0.197	-0.766	0.03264	3e-05	1.91e-05	2.06
cg11300971-rs28435799	Index_trio_id_409	cg18607468_rs3775391_mashr_whole_blood_DNMT3B	4	89665193	4	89619030	NA	NA	NA	not pass	0.657	0.197	-0.766	0.03264	3e-05	1.54e-05	2.07
cg11300971-rs28435799	Index_trio_id_409	cg18607468_rs72870511_mashr_whole_blood_DNMT3B	4	89660649	4	89619030	NA	NA	NA	not pass	0.657	0.197	-0.766	0.03264	3e-05	1.62e-05	2.07
cg19785773-rs117776716	Index_trio_id_417	cg19785773_rs117776716_iresh_sig_serum_folate	8	142937043	8	142398412	NA	NA	NA	not pass	0.657	0.198	1.23	<0.01	<1e-5	1.51e-07	-4.04
cg24342013-rs3825417	Index_trio_id_513	cg27182551_rs198619_sex	13	48934575	13	48892551	NA	NA	NA	not pass	0.657	0.197	-0.024	0.01088	1e-05	1.28e-05	0.0521
cg24342013-rs3825417	Index_trio_id_513	cg27182551_rs4151450_sex	13	48918174	13	48892551	NA	NA	NA	not pass	0.657	0.197	-0.024	0.01088	1e-05	1.09e-05	0.0525
cg24342013-rs3825417	Index_trio_id_513	cg27182551_rs990814_sex	13	49059577	13	48892551	NA	NA	NA	not pass	0.657	0.203	-0.0235	<0.01	<1e-5	8.89e-06	0.0529
cg24342013-rs3825417	Index_trio_id_513	cg27182551_rs9535016_sex	13	48905217	13	48892551	NA	NA	NA	not pass	0.657	0.197	-0.024	0.01088	1e-05	1.16e-05	0.0523
cg03322921-rs114816804	Index_trio_id_94	cg03322921_rs114816804_FruitFREQ	2	72334904	2	71755716	NA	NA	NA	not pass	0.658	0.205	0.0432	<0.01	<1e-5	1.1e-17	-0.129
cg04384810-rs144477444	Index_trio_id_151	cg04384810_rs144477444_mashr_whole_blood_TET2	21	47701000	14	91621555	NA	NA	NA	not pass	0.658	0.204	-1.79	<0.01	<1e-5	7.02e-08	-5.36
cg06163629-rs6123822	Index_trio_id_179	cg06163629_rs218464_fatherDead	20	57212726	20	57414884	NA	NA	NA	not pass	0.658	0.204	-0.0226	0.01088	1e-05	1.18e-05	0.0552
cg14614917-rs6796871	Index_trio_id_315	cg14614917_rs4955884_mashr_whole_blood_TRIM28	3	55819819	3	55984778	NA	NA	NA	not pass	0.658	0.205	0.55	0.01088	1e-05	3e-06	1.8
cg14614917-rs6796871	Index_trio_id_315	cg14614917_rs4459870_mashr_whole_blood_TRIM28	3	55829060	3	55984778	NA	NA	NA	not pass	0.658	0.205	0.55	0.01088	1e-05	3.36e-06	1.79
cg11613559-rs2289306	Index_trio_id_278	cg11613559_rs1265535_birth_seasonautumn	10	121538407	10	121577971	NA	NA	NA	not pass	0.659	0.208	0.0399	<0.01	<1e-5	9.72e-06	-0.092
cg11613559-rs2289306	Index_trio_id_278	cg11613559_rs1265536_birth_seasonautumn	10	121538525	10	121577971	NA	NA	NA	not pass	0.659	0.208	0.0399	<0.01	<1e-5	9.72e-06	-0.092
cg17731524-rs145742031	Index_trio_id_474	cg23443127_rs116884913_mob	14	47347651	3	75229143	NA	NA	NA	not pass	0.659	0.206	-0.0178	0.03264	3e-05	1.74e-05	0.0372
cg01624707-rs9863625	Index_trio_id_20	cg01624707_rs9863625_iresh_sig_serum_folate	3	125456472	5	157966020	NA	NA	NA	not pass	0.661	0.229	-4.09	<0.01	<1e-5	2.31e-10	12.8
cg01913022-rs181049495	Index_trio_id_31	cg01913022_rs181049495_father_age_when_born	4	116487900	7	30740409	NA	NA	NA	not pass	0.661	0.222	0.0299	<0.01	<1e-5	4.23e-07	-0.0426
cg03025285-rs75993254	Index_trio_id_58	cg03025285_rs76789638_mashr_whole_blood_TET2	11	97405041	8	19752474	NA	NA	NA	not pass	0.661	0.218	-1.91	<0.01	<1e-5	1.08e-07	-3.69
cg03025285-rs75993254	Index_trio_id_58	cg03025285_rs78976824_mashr_whole_blood_TET2	11	97402469	8	19752474	NA	NA	NA	not pass	0.661	0.218	-1.91	<0.01	<1e-5	1.08e-07	-3.69
cg03322921-rs114816804	Index_trio_id_95	cg03322921_rs114816804_SIMD_quantile	2	72334904	2	71755716	NA	NA	NA	not pass	0.661	0.226	-0.0281	<0.01	<1e-5	6.33e-10	0.0853
cg04100284-rs148979971	Index_trio_id_120	cg04100284_rs148979971_FishFREQ	6	99402211	22	39486356	NA	NA	NA	not pass	0.661	0.228	-0.0191	<0.01	<1e-5	9.09e-09	0.0992
cg04777726-rs10408888	Index_trio_id_280	cg15974053_rs73061614_sex	19	49343289	19	49339789	NA	NA	NA	not pass	0.661	0.23	0.0649	<0.01	<1e-5	1.08e-06	0.161
cg04777726-rs10408888	Index_trio_id_280	cg15974053_rs16982311_sex	19	49342188	19	49339789	NA	NA	NA	not pass	0.661	0.23	0.0649	<0.01	<1e-5	1.08e-06	0.161
cg04777726-rs10408888	Index_trio_id_280	cg15974053_rs67286688_sex	19	49343329	19	49339789	NA	NA	NA	not pass	0.661	0.23	0.0649	<0.01	<1e-5	1.08e-06	0.161
cg04777726-rs10408888	Index_trio_id_280	cg15974053_rs10408888_sex	19	49340998	19	49339789	NA	NA	NA	not pass	0.661	0.224	0.0655	<0.01	<1e-5	1.08e-06	0.161
cg06163629-rs188270081	Index_trio_id_182	cg06163629_rs76778320_exposure_other_no_4SD_check	20	57741642	20	57414884	NA	NA	NA	not pass	0.661	0.219	0.0357	0.03264	3e-05	1.67e-06	-0.139
cg06273398-rs79913120	Index_trio_id_199	cg06273398_rs79913120_EggsFREQ	9	78129650	9	79057230	NA	NA	NA	not pass	0.661	0.217	-0.0382	<0.01	<1e-5	2.22e-07	0.149
cg06326665-rs75900145	Index_trio_id_202	cg06326665_rs35157766_menarche	15	23736871	15	23666514	NA	NA	NA	not pass	0.661	0.235	0.112	0.04352	4e-05	2.07e-06	0.127
cg11300971-rs28435799	Index_trio_id_267	cg11300971_rs2924935_father_age_when_he_dead	4	89640567	4	89619038	NA	NA	NA	not pass	0.661	0.238	-0.00319	<0.01	<1e-5	2.9e-07	-0.00755
cg11300971-rs28435799	Index_trio_id_267	cg11300971_rs2924936_father_age_when_he_dead	4	89641514	4	89619038	NA	NA	NA	not pass	0.661	0.238	-0.00319	<0.01	<1e-5	2.9e-07	-0.00755
cg11300971-rs28435799	Index_trio_id_267	cg11300971_rs3017899_father_age_when_he_dead	4	89643997	4	89619038	NA	NA	NA	not pass	0.661	0.238	-0.00319	<0.01	<1e-5	2.9e-07	-0.00755
cg11300971-rs28435799	Index_trio_id_267	cg11300971_rs2924350_father_age_when_he_dead	4	89626391	4	89619038	NA	NA	NA	not pass	0.661	0.238	-0.00319	<0.01	<1e-5	2.9e-07	-0.00755
cg11300971-rs28435799	Index_trio_id_267	cg11300971_rs3017905_father_age_when_he_dead	4	89632132	4	89619038	NA	NA	NA	not pass	0.661	0.238	-0.00319	<0.01	<1e-5	2.9e-07	-0.00755
cg11300971-rs28435799	Index_trio_id_267	cg11300971_rs2860408_father_age_when_he_dead	4	89639032	4	89619038	NA	NA	NA	not pass	0.661	0.238	-0.00319	<0.01	<1e-5	2.9e-07	-0.00755
cg11300971-rs28435799	Index_trio_id_267	cg11300971_rs3017900_father_age_when_he_dead	4	89639466	4	89619038	NA	NA	NA	not pass	0.661	0.238	-0.00319	<0.01	<1e-5	2.9e-07	-0.00755
cg11300971-rs28435799	Index_trio_id_267	cg11300971_rs3017902_father_age_when_he_dead	4	89638082	4	89619038	NA	NA	NA	not pass	0.661	0.238	-0.00319	<0.01	<1e-5	2.9e-07	-0.00755
cg11300971-rs28435799	Index_trio_id_267	cg11300971_rs2972030_father_age_when_he_dead	4	89631029	4	89619038	NA	NA	NA	not pass	0.661	0.238	-0.00319	<0.01	<1e-5	2.9e-07	-0.00755
cg11300971-rs28435799	Index_trio_id_267	cg11300971_rs2924348_father_age_when_he_dead	4	89632910	4	89619038	NA	NA	NA	not pass	0.661	0.238	-0.00319	<0.01	<1e-5	2.9e-07	-0.00755
cg12462816-rs11751955	Index_trio_id_290	cg12462816_rs11967545_birthweight_final_with_sex_gest_corrected	6	127968709	6	127836107	NA	NA	NA	not pass	0.661	0.236	-8.23e-05	0.02176	2e-05	2.27e-05	-0.000144
cg12462816-rs11751955	Index_trio_id_290	cg12462816_rs34650922_birthweight_final_with_sex_gest_corrected	6	127970680	6	127836107	NA	NA	NA	not pass	0.661	0.236	-8.23e-05	0.02176	2e-05	2.27e-05	-0.000144
cg12462816-rs11751955	Index_trio_id_290	cg12462816_rs34404912_birthweight_final_with_sex_gest_corrected	6	127974393	6	127836107	NA	NA	NA	not pass	0.661	0.236	-8.23e-05	0.02176	2e-05	2.27e-05	-0.000144
cg12462816-rs11751955	Index_trio_id_290	cg12462816_rs11758634_birthweight_final_with_sex_gest_corrected	6	127971127	6	127836107	NA	NA	NA	not pass	0.661	0.236	-8.23e-05	0.02176	2e-05	2.27e-05	-0.000144
cg12462816-rs11751955	Index_trio_id_290	cg12462816_rs72968954_birthweight_final_with_sex_gest_corrected	6	127966048	6	127836107	NA	NA	NA	not pass	0.661	0.236	-8.23e-05	0.02176	2e-05	2.27e-05	-0.000144
cg12462816-rs11751955	Index_trio_id_290	cg12462816_rs72968966_birthweight_final_with_sex_gest_corrected	6	127967687	6	127836107	NA	NA	NA	not pass	0.661	0.236	-8.23e-05	0.02176	2e-05	2.27e-05	-0.000144
cg12462816-rs11751955	Index_trio_id_290	cg12462816_rs72968975_birthweight_final_with_sex_gest_corrected	6	127970012	6	127836107	NA	NA	NA	not pass	0.661	0.236	-8.23e-05	0.02176	2e-05	2.27e-05	-0.000144
cg12462816-rs11751955	Index_trio_id_290	cg12462816_rs11755591_birthweight_final_with_sex_gest_corrected	6	127961384	6	127836107	NA	NA	NA	not pass	0.661	0.236	-8.23e-05	0.02176	2e-05	2.8e-05	-0.000143
cg12462816-rs11751955	Index_trio_id_290	cg12462816_rs72968972_birthweight_final_with_sex_gest_corrected	6	127969202	6	127836107	NA	NA	NA	not pass	0.661	0.236	-8.23e-05	0.02176	2e-05	2.27e-05	-0.000144
cg12462816-rs11751955	Index_trio_id_290	cg12462816_rs72968958_birthweight_final_with_sex_gest_corrected	6	127966865	6	127836107	NA	NA	NA	not pass	0.661	0.236	-8.23e-05	0.02176	2e-05	2.27e-05	-0.000144
cg14614917-rs6796871	Index_trio_id_315	cg14614917_rs9879933_mashr_whole_blood_TRIM28	3	55852358	3	55984778	NA	NA	NA	not pass	0.661	0.21	0.537	<0.01	<1e-5	2.25e-06	1.81
cg14614917-rs6796871	Index_trio_id_315	cg14614917_rs28542334_mashr_whole_blood_TRIM28	3	55834517	3	55984778	NA	NA	NA	not pass	0.661	0.23	0.522	<0.01	<1e-5	4.01e-06	1.8
cg14614917-rs6796871	Index_trio_id_315	cg14614917_rs9840522_mashr_whole_blood_TRIM28	3	55843621	3	55984778	NA	NA	NA	not pass	0.661	0.23	0.521	<0.01	<1e-5	3.75e-06	1.8
cg14614917-rs6796871	Index_trio_id_315	cg14614917_rs12488085_mashr_whole_blood_TRIM28	3	55834871	3	55984778	NA	NA	NA	not pass	0.661	0.23	0.522	<0.01	<1e-5	4.01e-06	1.8
cg14614917-rs6796871	Index_trio_id_315	cg14614917_rs2315942_mashr_whole_blood_TRIM28	3	55855820	3	55984778	NA	NA	NA	not pass	0.661	0.21	0.537	<0.01	<1e-5	2.25e-06	1.81
cg14614917-rs6796871	Index_trio_id_315	cg14614917_rs9311584_mashr_whole_blood_TRIM28	3	55841587	3	55984778	NA	NA	NA	not pass	0.661	0.23	0.521	<0.01	<1e-5	3.75e-06	1.8
cg19012965-rs114800446	Index_trio_id_414	cg19012965_rs74110627_mashr_whole_blood_SIRT1	1	99246786	1	98864400	NA	NA	NA	not pass	0.661	0.225	0.284	0.03264	3e-05	6.59e-06	-0.714
cg19012965-rs114800446	Index_trio_id_414	cg19012965_rs12410783_mashr_whole_blood_SIRT1	1	99247306	1	98864400	NA	NA	NA	not pass	0.661	0.225	0.284	0.03264	3e-05	6.59e-06	-0.714
cg19012965-rs114800446	Index_trio_id_414	cg19012965_rs61502238_mashr_whole_blood_SIRT1	1	99247684	1	98864400	NA	NA	NA	not pass	0.661	0.225	0.284	0.03264	3e-05	6.59e-06	-0.714
cg19012965-rs114800446	Index_trio_id_414	cg19012965_rs55633043_mashr_whole_blood_SIRT1	1	99247927	1	98864400	NA	NA	NA	not pass	0.661	0.225	0.284	0.03264	3e-05	6.59e-06	-0.714
cg19012965-rs114800446	Index_trio_id_414	cg19012965_rs56340746_mashr_whole_blood_SIRT1	1	99247941	1	98864400	NA	NA	NA	not pass	0.661	0.225	0.284	0.03264	3e-05	6.59e-06	-0.714
cg22815181-rs4801988	Index_trio_id_165	cg05338009_rs10419134_diet_folate_gwas_S2	19	54006544	19	54041398	NA	NA	NA	not pass	0.661	0.225	1070	0.02176	2e-05	9.19e-06	2420
cg24150532-rs139809842	Index_trio_id_490	cg24150532_rs753875_mashr_whole_blood_MBD4	6	170583341	6	170555276	NA	NA	NA	not pass	0.661	0.216	0.899	<0.01	<1e-5	5.71e-07	-3.11
cg24203465-rs6100252	Index_trio_id_492	cg24203465_rs6070629_mother_DURATION_OF_LABOUR	20	57401863	20	57425986	NA	NA	NA	not pass	0.661	0.214	0.0031	0.02176	2e-05	2.12e-05	0.00553
cg24342013-rs3825417	Index_trio_id_513	cg27182551_rs198612_sex	13	48976855	13	48892551	NA	NA	NA	not pass	0.661	0.233	0.0229	0.02176	2e-05	1.15e-05	-0.0541
cg24342013-rs3825417	Index_trio_id_513	cg27182551_rs9535035_sex	13	49072063	13	48892551	NA	NA	NA	not pass	0.661	0.237	0.0219	0.01088	1e-05	8.22e-06	-0.0531
cg24342013-rs3825417	Index_trio_id_513	cg27182551_rs9316382_sex	13	49069415	13	48892551	NA	NA	NA	not pass	0.661	0.237	0.0219	0.01088	1e-05	8.22e-06	-0.0531
cg24342013-rs3825417	Index_trio_id_513	cg27182551_rs943278_sex	13	49070174	13	48892551	NA	NA	NA	not pass	0.661	0.237	0.0219	0.01088	1e-05	8.22e-06	-0.0531
cg24342013-rs3825417	Index_trio_id_513	cg27182551_rs9535015_sex	13	48904509	13	48892551	NA	NA	NA	not pass	0.661	0.211	-0.0234	0.01088	1e-05	1.16e-05	0.0523
cg24342013-rs7329065	Index_trio_id_514	cg27182551_rs4635233_sex	13	49162251	13	48892551	NA	NA	NA	not pass	0.661	0.23	0.0235	<0.01	<1e-5	6.24e-06	-0.0562
cg24342013-rs7329065	Index_trio_id_514	cg27182551_rs9634680_sex	13	49161082	13	48892551	NA	NA	NA	not pass	0.661	0.23	0.0235	<0.01	<1e-5	6.24e-06	-0.0562
cg24617313-rs6100252	Index_trio_id_186	cg07947033_rs35113254_DairyFREQ	20	57435532	20	57426545	NA	NA	NA	not pass	0.661	0.215	-0.011	<0.01	<1e-5	3.4e-06	0.0346
cg26083330-rs2344095	Index_trio_id_306	cg22421148_rs2425331_gestation_final	20	36091201	20	36149119	NA	NA	NA	not pass	0.661	0.216	-0.012	0.01088	1e-05	6.57e-06	0.0239
cg26083330-rs2344095	Index_trio_id_306	cg22421148_rs34550699_gestation_final	20	36077987	20	36149119	NA	NA	NA	not pass	0.661	0.237	0.0122	0.03264	3e-05	9.27e-06	-0.0237
cg26083330-rs2344095	Index_trio_id_306	cg22421148_rs2425330_gestation_final	20	36089609	20	36149119	NA	NA	NA	not pass	0.661	0.216	-0.012	0.01088	1e-05	6.57e-06	0.0239
cg26083330-rs2344095	Index_trio_id_306	cg22421148_rs6018599_gestation_final	20	36078079	20	36149119	NA	NA	NA	not pass	0.661	0.237	0.0122	0.03264	3e-05	9.27e-06	-0.0237
cg26083330-rs2344095	Index_trio_id_306	cg22421148_rs6066428_gestation_final	20	36080696	20	36149119	NA	NA	NA	not pass	0.661	0.216	0.0122	0.01088	1e-05	7.04e-06	-0.0239
cg26083330-rs2344095	Index_trio_id_306	cg22421148_rs6012236_gestation_final	20	36081188	20	36149119	NA	NA	NA	not pass	0.661	0.216	0.0122	0.01088	1e-05	7.04e-06	-0.0239
cg26083330-rs6125601	Index_trio_id_305	cg26083330_rs926955_gestation_final	20	36241428	20	36148615	NA	NA	NA	not pass	0.661	0.237	-0.015	0.02176	2e-05	2.21e-06	-0.0241
cg26083330-rs6125601	Index_trio_id_305	cg26083330_rs2007294_gestation_final	20	36241388	20	36148615	NA	NA	NA	not pass	0.661	0.237	-0.015	0.02176	2e-05	2.21e-06	-0.0241
cg26083330-rs6125601	Index_trio_id_305	cg26083330_rs4810939_gestation_final	20	36241638	20	36148615	NA	NA	NA	not pass	0.661	0.237	-0.015	0.02176	2e-05	2.04e-06	-0.0242
cg06163629-rs6123822	Index_trio_id_179	cg06163629_rs218469_fatherDead	20	57222534	20	57414884	NA	NA	NA	not pass	0.663	0.24	-0.0209	0.02176	2e-05	1.16e-05	0.0555
cg06163629-rs6123822	Index_trio_id_179	cg06163629_rs218468_fatherDead	20	57222369	20	57414884	NA	NA	NA	not pass	0.663	0.24	-0.0209	0.02176	2e-05	1.16e-05	0.0555
cg22815181-rs4801988	Index_trio_id_165	cg05338009_rs28631268_diet_folate_gwas_S2	19	54005761	19	54041398	NA	NA	NA	not pass	0.663	0.24	1070	0.03264	3e-05	1.17e-05	2460
cg22815181-rs4801988	Index_trio_id_165	cg05338009_rs10410999_diet_folate_gwas_S2	19	54005308	19	54041398	NA	NA	NA	not pass	0.663	0.24	1070	0.03264	3e-05	1.17e-05	2460
cg14614917-rs6796871	Index_trio_id_315	cg14614917_rs4974113_mashr_whole_blood_TRIM28	3	55857958	3	55984778	NA	NA	NA	not pass	0.664	0.241	0.501	<0.01	<1e-5	3.73e-06	1.8
cg24342013-rs7329065	Index_trio_id_514	cg27182551_rs943280_sex	13	49169022	13	48892551	NA	NA	NA	not pass	0.664	0.241	0.0222	0.02176	2e-05	2.3e-05	-0.0522
cg24342013-rs7329065	Index_trio_id_514	cg27182551_rs2104532_sex	13	49158877	13	48892551	NA	NA	NA	not pass	0.665	0.242	0.0229	<0.01	<1e-5	3.74e-06	-0.0573
cg24617313-rs6100252	Index_trio_id_186	cg08091561_rs35113254_DairyFREQ	20	57435532	20	57426425	NA	NA	NA	not pass	0.666	0.243	-0.00927	<0.01	<1e-5	1.57e-11	0.04
cg25742037-rs3213223	Index_trio_id_499	cg25742037_rs3168310_APGAR_1_MINUTE	11	2152541	11	2171694	NA	NA	NA	not pass	0.666	0.243	0.00763	0.03264	3e-05	2.28e-05	-0.0293
cg24342013-rs3825417	Index_trio_id_513	cg27182551_rs9316395_sex	13	49107962	13	48892551	NA	NA	NA	not pass	0.668	0.244	0.0215	0.01088	1e-05	1.27e-05	-0.052
cg07804434-rs79246402	Index_trio_id_221	cg07804434_rs79246402_mashr_whole_blood_SIRT1	7	151161975	7	151527349	NA	NA	NA	not pass	0.67	0.245	0.286	<0.01	<1e-5	2.31e-06	-0.57
cg01786704-rs12901775	Index_trio_id_25	cg01786704_rs73371284_elastic_net_whole_blood_NLRP2	15	25145805	15	25123688	NA	NA	NA	not pass	0.671	0.246	1.58	<0.01	<1e-5	3.15e-06	4.04
cg17611045-rs11921051	Index_trio_id_308	cg17611045_rs7629451_n_people_sharing_household	3	192537316	3	192289245	NA	NA	NA	not pass	0.671	0.246	0.0255	0.02176	2e-05	1.12e-05	-0.0582
cg24342013-rs3825417	Index_trio_id_513	cg27182551_rs1951775_sex	13	49016063	13	48892551	NA	NA	NA	not pass	0.671	0.249	-0.0212	0.02176	2e-05	1.26e-05	0.0519
cg24342013-rs3825417	Index_trio_id_513	cg27182551_rs2897588_sex	13	49088454	13	48892551	NA	NA	NA	not pass	0.671	0.249	0.0211	0.01088	1e-05	1.36e-05	-0.0517
cg24342013-rs3825417	Index_trio_id_513	cg27182551_rs9316394_sex	13	49100564	13	48892551	NA	NA	NA	not pass	0.671	0.249	0.0211	0.01088	1e-05	9.35e-06	-0.0527
cg24342013-rs3825417	Index_trio_id_513	cg27182551_rs943283_sex	13	49092065	13	48892551	NA	NA	NA	not pass	0.671	0.249	0.0211	0.01088	1e-05	9.35e-06	-0.0527
cg24342013-rs3825417	Index_trio_id_513	cg27182551_rs9535018_sex	13	48914370	13	48892551	NA	NA	NA	not pass	0.671	0.249	-0.0212	0.01088	1e-05	1.19e-05	0.0521
cg24342013-rs3825417	Index_trio_id_513	cg27182551_rs9535033_sex	13	49019670	13	48892551	NA	NA	NA	not pass	0.671	0.249	-0.0212	0.02176	2e-05	1.26e-05	0.0519
cg24342013-rs3825417	Index_trio_id_513	cg27182551_rs9568043_sex	13	49035595	13	48892551	NA	NA	NA	not pass	0.671	0.249	-0.0212	0.02176	2e-05	1.26e-05	0.0519
cg24342013-rs3825417	Index_trio_id_513	cg27182551_rs9535032_sex	13	49012265	13	48892551	NA	NA	NA	not pass	0.671	0.249	-0.0212	0.02176	2e-05	1.26e-05	0.0519
cg24150532-rs139809842	Index_trio_id_491	cg24150532_rs4710710_PoultryFREQ	6	170551164	6	170555276	NA	NA	NA	not pass	0.673	0.25	0.0435	<0.01	<1e-5	1.83e-07	0.129
cg03322921-rs6964240	Index_trio_id_62	cg03322921_rs10155836_EggsFREQ	7	96197953	2	71755716	NA	NA	NA	not pass	0.673	0.261	0.0567	<0.01	<1e-5	2.03e-19	-0.189
cg03322921-rs6964240	Index_trio_id_62	cg03322921_rs4729268_EggsFREQ	7	96204968	2	71755716	NA	NA	NA	not pass	0.673	0.261	0.0567	<0.01	<1e-5	2.03e-19	-0.189
cg03322921-rs6964240	Index_trio_id_62	cg03322921_rs10156156_EggsFREQ	7	96197770	2	71755716	NA	NA	NA	not pass	0.673	0.261	0.0567	<0.01	<1e-5	2.03e-19	-0.189
cg03322921-rs6964240	Index_trio_id_62	cg03322921_rs6465527_EggsFREQ	7	96208580	2	71755716	NA	NA	NA	not pass	0.673	0.261	0.0567	<0.01	<1e-5	2.03e-19	-0.189
cg03322921-rs6964240	Index_trio_id_62	cg03322921_rs7786345_EggsFREQ	7	96201377	2	71755716	NA	NA	NA	not pass	0.673	0.261	0.0567	<0.01	<1e-5	2.03e-19	-0.189
cg03322921-rs6964240	Index_trio_id_62	cg03322921_rs6964240_EggsFREQ	7	96194525	2	71755716	NA	NA	NA	not pass	0.673	0.261	0.0567	<0.01	<1e-5	2.03e-19	-0.189
cg03322921-rs6964240	Index_trio_id_62	cg03322921_rs4729266_EggsFREQ	7	96198422	2	71755716	NA	NA	NA	not pass	0.673	0.261	0.0567	<0.01	<1e-5	2.03e-19	-0.189
cg03322921-rs6964240	Index_trio_id_62	cg03322921_rs11769840_EggsFREQ	7	96199201	2	71755716	NA	NA	NA	not pass	0.673	0.261	0.0567	<0.01	<1e-5	2.03e-19	-0.189
cg03322921-rs6964240	Index_trio_id_62	cg03322921_rs4618630_EggsFREQ	7	96204832	2	71755716	NA	NA	NA	not pass	0.673	0.261	0.0567	<0.01	<1e-5	2.03e-19	-0.189
cg03322921-rs6964240	Index_trio_id_62	cg03322921_rs5002507_EggsFREQ	7	96195737	2	71755716	NA	NA	NA	not pass	0.673	0.261	0.0567	<0.01	<1e-5	2.03e-19	-0.189
cg03322921-rs6964240	Index_trio_id_62	cg03322921_rs4990847_EggsFREQ	7	96195483	2	71755716	NA	NA	NA	not pass	0.673	0.261	0.0567	<0.01	<1e-5	2.03e-19	-0.189
cg03322921-rs6964240	Index_trio_id_62	cg03322921_rs6971488_EggsFREQ	7	96206383	2	71755716	NA	NA	NA	not pass	0.673	0.261	0.0567	<0.01	<1e-5	2.03e-19	-0.189
cg03322921-rs6964240	Index_trio_id_62	cg03322921_rs7782072_EggsFREQ	7	96200963	2	71755716	NA	NA	NA	not pass	0.673	0.261	0.0567	<0.01	<1e-5	2.03e-19	-0.189
cg03494825-rs11784898	Index_trio_id_100	cg03494825_rs77919171_diet_folate_gwas_S2	8	1136773	8	832260	NA	NA	NA	not pass	0.673	0.252	-1690	0.01088	1e-05	6.7e-06	-4620
cg14614917-rs6796871	Index_trio_id_315	cg14614917_rs6790618_mashr_whole_blood_TRIM28	3	55884805	3	55984778	NA	NA	NA	not pass	0.673	0.251	0.494	<0.01	<1e-5	4.48e-06	1.78
cg14614917-rs6796871	Index_trio_id_315	cg14614917_rs4592994_mashr_whole_blood_TRIM28	3	55882242	3	55984778	NA	NA	NA	not pass	0.673	0.261	0.483	<0.01	<1e-5	6.39e-06	1.76
cg14614917-rs6796871	Index_trio_id_315	cg14614917_rs7615473_mashr_whole_blood_TRIM28	3	55849978	3	55984778	NA	NA	NA	not pass	0.673	0.259	0.481	<0.01	<1e-5	4.83e-06	1.78
cg14614917-rs6796871	Index_trio_id_315	cg14614917_rs9828807_mashr_whole_blood_TRIM28	3	55861863	3	55984778	NA	NA	NA	not pass	0.673	0.261	0.483	0.01088	1e-05	8.88e-06	1.73
cg17731524-rs180942685	Index_trio_id_484	cg23443127_rs180942685_SIMD_quantile	11	97367736	3	75229143	NA	NA	NA	not pass	0.673	0.253	0.102	<0.01	<1e-5	2.69e-06	0.111
cg24342013-rs7329065	Index_trio_id_514	cg27182551_rs9535046_sex	13	49166664	13	48892551	NA	NA	NA	not pass	0.673	0.26	0.0222	0.02176	2e-05	1.8e-05	-0.0537
cg24342013-rs7329065	Index_trio_id_514	cg27182551_rs1359688_sex	13	49146072	13	48892551	NA	NA	NA	not pass	0.673	0.26	0.0217	<0.01	<1e-5	3.32e-06	-0.0566
cg24342013-rs7329065	Index_trio_id_514	cg27182551_rs9535045_sex	13	49166030	13	48892551	NA	NA	NA	not pass	0.673	0.26	0.0222	0.02176	2e-05	1.8e-05	-0.0537
cg24342013-rs7329065	Index_trio_id_514	cg27182551_rs1536396_sex	13	49166706	13	48892551	NA	NA	NA	not pass	0.673	0.26	0.0222	0.02176	2e-05	1.8e-05	-0.0537
cg24342013-rs7329065	Index_trio_id_514	cg27182551_rs1536397_sex	13	49166753	13	48892551	NA	NA	NA	not pass	0.673	0.26	0.0222	0.02176	2e-05	1.8e-05	-0.0537
cg24342013-rs7329065	Index_trio_id_514	cg27182551_rs9535043_sex	13	49163368	13	48892551	NA	NA	NA	not pass	0.673	0.26	0.0222	0.02176	2e-05	1.8e-05	-0.0537
cg24342013-rs7329065	Index_trio_id_514	cg27182551_rs9526481_sex	13	49165053	13	48892551	NA	NA	NA	not pass	0.673	0.26	0.0222	0.02176	2e-05	1.8e-05	-0.0537
cg24342013-rs7329065	Index_trio_id_514	cg27182551_rs12877954_sex	13	49167365	13	48892551	NA	NA	NA	not pass	0.673	0.26	0.0222	0.02176	2e-05	1.8e-05	-0.0537
cg24342013-rs7329065	Index_trio_id_514	cg27182551_rs9568049_sex	13	49164212	13	48892551	NA	NA	NA	not pass	0.673	0.26	0.0222	0.02176	2e-05	1.8e-05	-0.0537
cg24342013-rs7329065	Index_trio_id_514	cg27182551_rs9568050_sex	13	49164460	13	48892551	NA	NA	NA	not pass	0.673	0.26	0.0222	0.02176	2e-05	1.8e-05	-0.0537
cg25742037-rs4320932	Index_trio_id_498	cg25742037_rs10770098_APGAR_1_MINUTE	11	2130838	11	2171694	NA	NA	NA	not pass	0.673	0.252	0.00753	0.03264	3e-05	2.9e-05	-0.0298
cg20511966-rs12548656	Index_trio_id_423	cg20511966_rs4736180_night_hours	8	141412282	8	141361266	NA	NA	NA	not pass	0.68	0.264	-0.0087	0.03264	3e-05	2.65e-05	-0.0245
cg14614917-rs6796871	Index_trio_id_315	cg14614917_rs9860951_mashr_whole_blood_TRIM28	3	55846998	3	55984778	NA	NA	NA	not pass	0.681	0.265	0.475	<0.01	<1e-5	4.01e-06	1.8
cg24342013-rs3825417	Index_trio_id_513	cg27182551_rs7333360_sex	13	49133433	13	48892551	NA	NA	NA	not pass	0.681	0.266	0.0204	0.01088	1e-05	6.72e-06	-0.0535
cg24342013-rs3825417	Index_trio_id_513	cg27182551_rs2406935_sex	13	49121378	13	48892551	NA	NA	NA	not pass	0.681	0.266	0.0204	0.01088	1e-05	7.45e-06	-0.0532
cg24342013-rs3825417	Index_trio_id_513	cg27182551_rs9316399_sex	13	49116264	13	48892551	NA	NA	NA	not pass	0.681	0.266	0.0204	0.01088	1e-05	9.48e-06	-0.0526
cg24342013-rs3825417	Index_trio_id_513	cg27182551_rs9526479_sex	13	49120334	13	48892551	NA	NA	NA	not pass	0.681	0.266	0.0204	0.01088	1e-05	7.45e-06	-0.0532
cg24342013-rs7329065	Index_trio_id_514	cg27182551_rs8002098_sex	13	49165875	13	48892551	NA	NA	NA	not pass	0.682	0.267	0.0218	0.01088	1e-05	1.09e-05	-0.055
cg03322921-rs114504722	Index_trio_id_71	cg03322921_rs114504722_father_age_when_born	2	71713427	2	71755716	NA	NA	NA	not pass	0.683	0.268	-0.00898	<0.01	<1e-5	7.55e-06	0.0183
cg14497054-rs80065883	Index_trio_id_309	cg14497054_rs114143368_mashr_whole_blood_TLE6	12	33835239	12	34261116	NA	NA	NA	not pass	0.683	0.269	1.3	<0.01	<1e-5	2.96e-07	-2.37
cg14497054-rs80065883	Index_trio_id_309	cg14497054_rs148057635_mashr_whole_blood_TLE6	12	33832417	12	34261116	NA	NA	NA	not pass	0.683	0.269	1.3	<0.01	<1e-5	2.96e-07	-2.37
cg14497054-rs80065883	Index_trio_id_309	cg14497054_rs145923761_mashr_whole_blood_TLE6	12	33832866	12	34261116	NA	NA	NA	not pass	0.683	0.269	1.3	<0.01	<1e-5	2.96e-07	-2.37
cg24150532-rs2983216	Index_trio_id_342	cg15637912_rs13219841_jobless_years	6	170576848	6	170557757	NA	NA	NA	not pass	0.683	0.269	-0.0362	0.04352	4e-05	1.18e-05	-0.136
cg24342013-rs7329065	Index_trio_id_514	cg27182551_rs7139578_sex	13	49143427	13	48892551	NA	NA	NA	not pass	0.683	0.27	0.0203	0.01088	1e-05	5.24e-06	-0.054
cg05168453-rs4880406	Index_trio_id_248	cg19602187_rs4363514_age	10	134324528	10	134439616	NA	NA	NA	not pass	0.69	0.273	0.00177	0.02176	2e-05	1.31e-06	-0.005
cg06163629-rs6100252	Index_trio_id_180	cg18035618_rs6100257_DairyFREQ	20	57440490	20	57415978	NA	NA	NA	not pass	0.69	0.275	-0.00734	<0.01	<1e-5	4.73e-07	0.0229
cg06163629-rs6100252	Index_trio_id_180	cg18035618_rs6026566_DairyFREQ	20	57440188	20	57415978	NA	NA	NA	not pass	0.69	0.275	-0.00734	<0.01	<1e-5	4.73e-07	0.0229
cg06163629-rs6100252	Index_trio_id_180	cg18035618_rs9679921_DairyFREQ	20	57440745	20	57415978	NA	NA	NA	not pass	0.69	0.275	-0.00734	<0.01	<1e-5	4.73e-07	0.0229
cg14614917-rs6796871	Index_trio_id_315	cg14614917_rs6796871_mashr_whole_blood_TRIM28	3	55886196	3	55984778	NA	NA	NA	not pass	0.69	0.275	0.469	<0.01	<1e-5	2.52e-06	1.83
cg04100284-rs72994092	Index_trio_id_138	cg04100284_rs72994092_PoultryFREQ	19	15527934	22	39486356	NA	NA	NA	not pass	0.692	0.276	0.0383	<0.01	<1e-5	2.82e-23	0.39
cg00281132-rs182412079	Index_trio_id_8	cg00281132_rs182412079_diet_folate_gwas_S1	10	2871305	10	2929067	NA	NA	NA	not pass	0.697	0.279	-529	<0.01	<1e-5	5.4e-07	1530
cg14614917-rs6796871	Index_trio_id_315	cg14614917_rs4974148_mashr_whole_blood_TRIM28	3	55865861	3	55984778	NA	NA	NA	not pass	0.697	0.279	0.466	0.01088	1e-05	6.97e-06	1.76
cg03322921-rs114727975	Index_trio_id_85	cg03322921_rs188446019_mashr_whole_blood_SIRT1	4	159658911	2	71755716	NA	NA	NA	not pass	0.701	0.283	-0.173	<0.01	<1e-5	1.13e-20	1.22
cg03322921-rs114727975	Index_trio_id_85	cg03322921_rs114727975_mashr_whole_blood_SIRT1	4	159675796	2	71755716	NA	NA	NA	not pass	0.701	0.283	-0.173	<0.01	<1e-5	8.42e-21	1.23
cg08350488-rs3822845	Index_trio_id_235	cg08350488_rs9346806_folate_pathway_B6	6	160423440	6	160427501	NA	NA	NA	not pass	0.701	0.286	-0.0244	<0.01	<1e-5	1.27e-05	0.0665
cg08350488-rs3822845	Index_trio_id_235	cg08350488_rs9457801_folate_pathway_B6	6	160411965	6	160427501	NA	NA	NA	not pass	0.701	0.286	-0.0244	0.01088	1e-05	1.85e-05	0.0655
cg14614917-rs6796871	Index_trio_id_315	cg14614917_rs1008_mashr_whole_blood_TRIM28	3	55876776	3	55984778	NA	NA	NA	not pass	0.701	0.286	0.459	<0.01	<1e-5	6.39e-06	1.76
cg14614917-rs6796871	Index_trio_id_315	cg14614917_rs7616709_mashr_whole_blood_TRIM28	3	55865750	3	55984778	NA	NA	NA	not pass	0.701	0.286	0.459	0.01088	1e-05	8.88e-06	1.73
cg14614917-rs6796871	Index_trio_id_315	cg14614917_rs4246673_mashr_whole_blood_TRIM28	3	55862909	3	55984778	NA	NA	NA	not pass	0.701	0.286	0.459	0.01088	1e-05	8.88e-06	1.73
cg14614917-rs6796871	Index_trio_id_315	cg14614917_rs4974149_mashr_whole_blood_TRIM28	3	55872812	3	55984778	NA	NA	NA	not pass	0.701	0.286	0.459	0.01088	1e-05	8.88e-06	1.73
cg14614917-rs6796871	Index_trio_id_315	cg14614917_rs2315944_mashr_whole_blood_TRIM28	3	55863232	3	55984778	NA	NA	NA	not pass	0.701	0.286	0.459	0.01088	1e-05	8.88e-06	1.73
cg14614917-rs6796871	Index_trio_id_315	cg14614917_rs7617962_mashr_whole_blood_TRIM28	3	55883232	3	55984778	NA	NA	NA	not pass	0.701	0.286	0.459	<0.01	<1e-5	6.39e-06	1.76
cg14614917-rs6796871	Index_trio_id_315	cg14614917_rs12636001_mashr_whole_blood_TRIM28	3	55864505	3	55984778	NA	NA	NA	not pass	0.701	0.286	0.459	0.01088	1e-05	8.88e-06	1.73
cg26083330-rs6019639	Index_trio_id_304	cg13790727_rs169160_gestation_final	20	36269803	20	36148738	NA	NA	NA	not pass	0.701	0.285	-0.0123	0.03264	3e-05	5.11e-06	-0.0205
cg00259549-rs9314423	Index_trio_id_471	cg23424125_rs10046782_age	8	1094105	8	1494546	NA	NA	NA	not pass	0.705	0.293	-0.00154	<0.01	<1e-5	1.17e-05	0.00385
cg04781080-rs4776428	Index_trio_id_160	cg04781080_rs4776428_age	15	69344399	15	68924114	NA	NA	NA	not pass	0.705	0.291	-0.000894	0.01088	1e-05	1.59e-06	0.00317
cg22815181-rs4801988	Index_trio_id_165	cg05338009_rs28587267_diet_folate_gwas_S2	19	53981364	19	54041398	NA	NA	NA	not pass	0.705	0.29	1040	<0.01	<1e-5	3.02e-06	2710
cg24342013-rs7329065	Index_trio_id_514	cg27182551_rs9526483_sex	13	49168202	13	48892551	NA	NA	NA	not pass	0.706	0.294	0.0206	0.03264	3e-05	1.89e-05	-0.0537
cg24342013-rs7329065	Index_trio_id_514	cg27182551_rs11148110_sex	13	49167743	13	48892551	NA	NA	NA	not pass	0.706	0.294	0.0206	0.01088	1e-05	1.37e-05	-0.0546
cg00369443-rs117775152	Index_trio_id_11	cg00369443_rs76360100_exposure_home_no_4SD_check	7	158060448	7	157918647	NA	NA	NA	not pass	0.709	0.296	-0.114	0.03264	3e-05	1.27e-05	0.289
cg11300971-rs144852179	Index_trio_id_268	cg11300971_rs144852179_mashr_whole_blood_TRIM28	4	89967147	4	89619038	NA	NA	NA	not pass	0.719	0.301	0.967	0.01088	1e-05	1.51e-05	-2.42
cg22815181-rs4801988	Index_trio_id_165	cg05338009_rs11880610_diet_folate_gwas_S2	19	54006848	19	54041398	NA	NA	NA	not pass	0.719	0.301	939	0.03264	3e-05	1.49e-05	2330
cg07804434-rs79246402	Index_trio_id_219	cg07804434_rs79246402_FishFREQ	7	151161975	7	151527349	NA	NA	NA	not pass	0.721	0.302	-0.0451	<0.01	<1e-5	1.23e-09	0.124
cg05168453-rs4880406	Index_trio_id_248	cg19602187_rs4880406_age	10	134328867	10	134439616	NA	NA	NA	not pass	0.722	0.303	0.00168	0.01088	1e-05	2.75e-07	-0.00523
cg24150532-rs139809842	Index_trio_id_490	cg24150532_rs13196105_mashr_whole_blood_MBD4	6	170555219	6	170555276	NA	NA	NA	not pass	0.724	0.304	-0.463	0.01088	1e-05	7.37e-07	-2
cg13458005-rs12761776	Index_trio_id_297	cg13458005_rs17748862_mob	10	27572440	10	27702309	NA	NA	NA	not pass	0.727	0.306	-0.00943	0.03264	3e-05	1.42e-05	0.0216
cg03614274-rs139364485	Index_trio_id_103	cg03614274_rs142607578_elastic_net_whole_blood_NLRP2	16	1639029	2	47040121	NA	NA	NA	not pass	0.731	0.31	1.99	0.01088	1e-05	1.84e-08	8.37
cg03614274-rs139364485	Index_trio_id_103	cg03614274_rs193239954_elastic_net_whole_blood_NLRP2	16	1663156	2	47040121	NA	NA	NA	not pass	0.731	0.31	1.99	0.01088	1e-05	1.84e-08	8.37
cg03614274-rs139364485	Index_trio_id_103	cg03614274_rs138773419_elastic_net_whole_blood_NLRP2	16	1578999	2	47040121	NA	NA	NA	not pass	0.731	0.31	1.99	0.01088	1e-05	5.21e-08	8.28
cg03614274-rs139364485	Index_trio_id_103	cg03614274_rs180758804_elastic_net_whole_blood_NLRP2	16	1638450	2	47040121	NA	NA	NA	not pass	0.731	0.31	1.99	0.01088	1e-05	1.84e-08	8.37
cg07804434-rs79246402	Index_trio_id_218	cg07804434_rs79246402_elastic_net_whole_blood_ZNF445	7	151161975	7	151527349	NA	NA	NA	not pass	0.731	0.312	1.93	<0.01	<1e-5	5.92e-11	-5.83
cg08350488-rs78147338	Index_trio_id_226	cg08350488_rs2130087_diet_folate_gwas_S3	6	160737122	6	160427501	NA	NA	NA	not pass	0.731	0.315	-2180	0.01088	1e-05	6.14e-06	7500
cg08350488-rs78147338	Index_trio_id_226	cg08350488_rs2130088_diet_folate_gwas_S3	6	160736361	6	160427501	NA	NA	NA	not pass	0.731	0.315	-2180	0.01088	1e-05	6.14e-06	7500
cg08350488-rs78147338	Index_trio_id_226	cg08350488_rs56994432_diet_folate_gwas_S3	6	160739590	6	160427501	NA	NA	NA	not pass	0.731	0.315	-2180	0.01088	1e-05	6.14e-06	7500
cg08350488-rs78147338	Index_trio_id_226	cg08350488_rs3908804_diet_folate_gwas_S3	6	160703328	6	160427501	NA	NA	NA	not pass	0.731	0.315	-2180	0.01088	1e-05	6.14e-06	7500
cg08350488-rs78147338	Index_trio_id_226	cg08350488_rs78298265_diet_folate_gwas_S3	6	160729023	6	160427501	NA	NA	NA	not pass	0.731	0.315	-2180	0.01088	1e-05	6.14e-06	7500
cg08350488-rs78147338	Index_trio_id_226	cg08350488_rs73782533_diet_folate_gwas_S3	6	160743446	6	160427501	NA	NA	NA	not pass	0.731	0.315	-2180	0.01088	1e-05	6.14e-06	7500
cg08350488-rs78147338	Index_trio_id_226	cg08350488_rs76092748_diet_folate_gwas_S3	6	160743300	6	160427501	NA	NA	NA	not pass	0.731	0.315	-2180	0.01088	1e-05	6.14e-06	7500
cg08350488-rs78147338	Index_trio_id_226	cg08350488_rs60264277_diet_folate_gwas_S3	6	160730925	6	160427501	NA	NA	NA	not pass	0.731	0.315	-2180	0.01088	1e-05	6.14e-06	7500
cg08350488-rs78147338	Index_trio_id_226	cg08350488_rs57245999_diet_folate_gwas_S3	6	160739817	6	160427501	NA	NA	NA	not pass	0.731	0.315	-2180	0.01088	1e-05	6.14e-06	7500
cg08350488-rs78147338	Index_trio_id_226	cg08350488_rs111396176_diet_folate_gwas_S3	6	160731934	6	160427501	NA	NA	NA	not pass	0.731	0.315	-2180	0.01088	1e-05	6.14e-06	7500
cg08350488-rs78147338	Index_trio_id_226	cg08350488_rs79753980_diet_folate_gwas_S3	6	160716646	6	160427501	NA	NA	NA	not pass	0.731	0.315	-2180	0.01088	1e-05	6.14e-06	7500
cg08350488-rs78147338	Index_trio_id_226	cg08350488_rs78870948_diet_folate_gwas_S3	6	160734377	6	160427501	NA	NA	NA	not pass	0.731	0.315	-2180	0.01088	1e-05	6.14e-06	7500
cg12820609-rs12524139	Index_trio_id_295	cg12820609_rs62428875_mashr_whole_blood_CTCF	6	144461262	6	144329744	NA	NA	NA	not pass	0.731	0.308	3.41	0.04352	4e-05	2.32e-05	-9.91
cg24342013-rs3825417	Index_trio_id_513	cg27182551_rs7999447_sex	13	48819226	13	48892551	NA	NA	NA	not pass	0.731	0.315	0.0195	0.03264	3e-05	2.77e-05	-0.0511
cg24203465-rs73129601	Index_trio_id_494	cg24203465_rs73131441_SIMD_quantile	20	57530474	20	57425986	NA	NA	NA	not pass	0.735	0.317	-0.0141	0.03264	3e-05	1.56e-05	0.032
cg08350488-rs3822845	Index_trio_id_231	cg08350488_rs9457827_fatherDead	6	160503656	6	160427501	NA	NA	NA	not pass	0.735	0.323	-0.0645	0.0326403	3e-05	1.53e-05	0.226
cg09601933-rs34689607	Index_trio_id_240	cg09601933_rs34689607_folate_pathway_B6	2	233312173	2	233527140	NA	NA	NA	not pass	0.735	0.321	0.0733	0.02176	2e-05	1.13e-06	0.265
cg11300971-rs28435799	Index_trio_id_260	cg11300971_rs3852086_APGAR_1_MINUTE	4	89586243	4	89619038	NA	NA	NA	not pass	0.735	0.33	0.0205	0.03264	3e-05	7.2e-06	0.0781
cg11300971-rs28435799	Index_trio_id_260	cg11300971_rs10013481_APGAR_1_MINUTE	4	89550762	4	89619038	NA	NA	NA	not pass	0.735	0.33	0.0205	0.02176	2e-05	6.53e-06	0.0777
cg11300971-rs28435799	Index_trio_id_260	cg11300971_rs10033232_APGAR_1_MINUTE	4	89537384	4	89619038	NA	NA	NA	not pass	0.735	0.33	0.0205	0.02176	2e-05	6.53e-06	0.0777
cg11300971-rs28435799	Index_trio_id_260	cg11300971_rs4260503_APGAR_1_MINUTE	4	89603301	4	89619038	NA	NA	NA	not pass	0.735	0.33	0.0205	0.03264	3e-05	8.95e-06	0.0775
cg11300971-rs28435799	Index_trio_id_260	cg11300971_rs10010053_APGAR_1_MINUTE	4	89528529	4	89619038	NA	NA	NA	not pass	0.735	0.33	0.0205	0.02176	2e-05	6.53e-06	0.0777
cg11300971-rs28435799	Index_trio_id_260	cg11300971_rs72882940_APGAR_1_MINUTE	4	89543190	4	89619038	NA	NA	NA	not pass	0.735	0.33	0.0205	0.02176	2e-05	6.53e-06	0.0777
cg11300971-rs28435799	Index_trio_id_260	cg11300971_rs10028621_APGAR_1_MINUTE	4	89540209	4	89619038	NA	NA	NA	not pass	0.735	0.33	0.0205	0.02176	2e-05	6.53e-06	0.0777
cg11300971-rs28435799	Index_trio_id_260	cg11300971_rs7441730_APGAR_1_MINUTE	4	89561977	4	89619038	NA	NA	NA	not pass	0.735	0.33	0.0205	0.02176	2e-05	6.53e-06	0.0777
cg11300971-rs28435799	Index_trio_id_260	cg11300971_rs78232283_APGAR_1_MINUTE	4	89581654	4	89619038	NA	NA	NA	not pass	0.735	0.33	0.0205	0.02176	2e-05	6.53e-06	0.0777
cg11300971-rs28435799	Index_trio_id_260	cg11300971_rs13434976_APGAR_1_MINUTE	4	89558061	4	89619038	NA	NA	NA	not pass	0.735	0.33	0.0205	0.02176	2e-05	6.53e-06	0.0777
cg11300971-rs28435799	Index_trio_id_260	cg11300971_rs72882950_APGAR_1_MINUTE	4	89545501	4	89619038	NA	NA	NA	not pass	0.735	0.33	0.0205	0.02176	2e-05	6.53e-06	0.0777
cg11300971-rs28435799	Index_trio_id_260	cg11300971_rs4629403_APGAR_1_MINUTE	4	89542029	4	89619038	NA	NA	NA	not pass	0.735	0.33	0.0205	0.02176	2e-05	6.53e-06	0.0777
cg11300971-rs28435799	Index_trio_id_260	cg11300971_rs28537232_APGAR_1_MINUTE	4	89553321	4	89619038	NA	NA	NA	not pass	0.735	0.33	0.0205	0.02176	2e-05	6.53e-06	0.0777
cg11300971-rs28435799	Index_trio_id_260	cg11300971_rs10017661_APGAR_1_MINUTE	4	89606505	4	89619038	NA	NA	NA	not pass	0.735	0.33	0.0205	0.03264	3e-05	8.95e-06	0.0775
cg11300971-rs28435799	Index_trio_id_260	cg11300971_rs9996732_APGAR_1_MINUTE	4	89544263	4	89619038	NA	NA	NA	not pass	0.735	0.33	0.0205	0.02176	2e-05	6.53e-06	0.0777
cg11300971-rs28435799	Index_trio_id_260	cg11300971_rs7698491_APGAR_1_MINUTE	4	89607932	4	89619038	NA	NA	NA	not pass	0.735	0.33	0.0205	0.03264	3e-05	8.95e-06	0.0775
cg11300971-rs28435799	Index_trio_id_260	cg11300971_rs4604023_APGAR_1_MINUTE	4	89542028	4	89619038	NA	NA	NA	not pass	0.735	0.33	0.0205	0.02176	2e-05	6.53e-06	0.0777
cg11300971-rs28435799	Index_trio_id_260	cg11300971_rs17014285_APGAR_1_MINUTE	4	89537269	4	89619038	NA	NA	NA	not pass	0.735	0.33	0.0205	0.02176	2e-05	6.53e-06	0.0777
cg11300971-rs28435799	Index_trio_id_260	cg11300971_rs17014449_APGAR_1_MINUTE	4	89601410	4	89619038	NA	NA	NA	not pass	0.735	0.33	0.0205	0.03264	3e-05	1.01e-05	0.0771
cg11300971-rs28435799	Index_trio_id_260	cg11300971_rs11935902_APGAR_1_MINUTE	4	89539581	4	89619038	NA	NA	NA	not pass	0.735	0.33	0.0205	0.02176	2e-05	6.53e-06	0.0777
cg11300971-rs28435799	Index_trio_id_260	cg11300971_rs17014307_APGAR_1_MINUTE	4	89541016	4	89619038	NA	NA	NA	not pass	0.735	0.33	0.0205	0.02176	2e-05	6.53e-06	0.0777
cg11367633-rs114200110	Index_trio_id_273	cg11367633_rs114200110_father_age_when_born	5	179571068	20	40247916	NA	NA	NA	not pass	0.735	0.325	0.00954	0.01088	1e-05	7.26e-06	-0.0136
cg16538000-rs6908972	Index_trio_id_374	cg16538000_rs78156561_pack_years	6	134703228	6	134663422	NA	NA	NA	not pass	0.735	0.324	-0.000869	0.02176	2e-05	8.45e-06	-0.00235
cg18279536-rs1190852	Index_trio_id_405	cg19628497_rs10136158_APGAR_1_MINUTE	14	101077250	14	101194267	NA	NA	NA	not pass	0.735	0.318	-0.0147	0.04352	4e-05	2.75e-05	-0.0434
cg18279536-rs1190852	Index_trio_id_405	cg19628497_rs1190876_APGAR_1_MINUTE	14	101071592	14	101194267	NA	NA	NA	not pass	0.735	0.326	-0.0142	0.02176	2e-05	2.94e-06	-0.0465
cg18279536-rs1190852	Index_trio_id_405	cg19628497_rs66695436_APGAR_1_MINUTE	14	101075596	14	101194267	NA	NA	NA	not pass	0.735	0.325	-0.0141	0.04352	4e-05	1.95e-05	-0.0434
cg24150532-rs139809842	Index_trio_id_343	cg24150532_rs143274457_APGAR_1_MINUTE	6	170504567	6	170555276	NA	NA	NA	not pass	0.735	0.327	0.0832	<0.01	<1e-5	3.41e-08	-0.255
cg24342013-rs3825417	Index_trio_id_513	cg27182551_rs10219833_sex	13	48869013	13	48892551	NA	NA	NA	not pass	0.735	0.326	-0.0188	0.01088	1e-05	8.81e-06	0.054
cg24342013-rs3825417	Index_trio_id_513	cg27182551_rs9526470_sex	13	48872874	13	48892551	NA	NA	NA	not pass	0.735	0.326	-0.0188	0.01088	1e-05	1.08e-05	0.0534
cg24342013-rs3825417	Index_trio_id_513	cg27182551_rs9535011_sex	13	48872343	13	48892551	NA	NA	NA	not pass	0.735	0.326	-0.0188	0.01088	1e-05	1.08e-05	0.0534
cg26613995-rs139390841	Index_trio_id_509	cg26613995_rs139390841_mashr_whole_blood_TET2	21	29031354	4	5412385	NA	NA	NA	not pass	0.735	0.326	-2.09	<0.01	<1e-5	1.28e-08	-7.13
cg15865511-rs115786561	Index_trio_id_345	cg15865511_rs115786561_ModerateActH_log_trans_4SD_checked	2	42708247	2	43252424	NA	NA	NA	not pass	0.745	0.336	0.0616	0.01088	1e-05	8.52e-07	0.131
cg15865511-rs115786561	Index_trio_id_345	cg15865511_rs115724552_ModerateActH_log_trans_4SD_checked	2	42710863	2	43252424	NA	NA	NA	not pass	0.745	0.336	0.0616	0.01088	1e-05	6.48e-07	0.132
cg24342013-rs7329065	Index_trio_id_515	cg27182551_rs36075905_gestation_final	13	48943160	13	48892551	NA	NA	NA	not pass	0.745	0.336	0.02	0.02176	2e-05	2.41e-05	-0.0451
cg24342013-rs7329065	Index_trio_id_514	cg27182551_rs2407095_sex	13	49162451	13	48892551	NA	NA	NA	not pass	0.745	0.336	0.0191	0.01088	1e-05	1e-05	-0.0553
cg24150532-rs139809842	Index_trio_id_490	cg24150532_rs9366196_mashr_whole_blood_MBD4	6	170577838	6	170555276	NA	NA	NA	not pass	0.749	0.338	0.719	<0.01	<1e-5	2.44e-07	-3.36
cg11300971-rs144852179	Index_trio_id_410	cg18607468_rs140237746_mashr_whole_blood_MBD3	4	90071564	4	89619030	NA	NA	NA	not pass	0.75	0.339	0.354	0.04352	4e-05	2.87e-05	-0.875
cg03322921-rs6964240	Index_trio_id_66	cg03322921_rs6964240_FruitFREQ	7	96194525	2	71755716	NA	NA	NA	not pass	0.758	0.357	0.0221	<0.01	<1e-5	1.75e-09	-0.0991
cg03322921-rs6964240	Index_trio_id_66	cg03322921_rs4990847_FruitFREQ	7	96195483	2	71755716	NA	NA	NA	not pass	0.758	0.357	0.0221	<0.01	<1e-5	1.75e-09	-0.0991
cg03322921-rs6964240	Index_trio_id_66	cg03322921_rs4729268_FruitFREQ	7	96204968	2	71755716	NA	NA	NA	not pass	0.758	0.357	0.0221	<0.01	<1e-5	1.75e-09	-0.0991
cg03322921-rs6964240	Index_trio_id_66	cg03322921_rs7782072_FruitFREQ	7	96200963	2	71755716	NA	NA	NA	not pass	0.758	0.357	0.0221	<0.01	<1e-5	1.75e-09	-0.0991
cg03322921-rs6964240	Index_trio_id_66	cg03322921_rs10156156_FruitFREQ	7	96197770	2	71755716	NA	NA	NA	not pass	0.758	0.357	0.0221	<0.01	<1e-5	1.75e-09	-0.0991
cg03322921-rs6964240	Index_trio_id_66	cg03322921_rs6971488_FruitFREQ	7	96206383	2	71755716	NA	NA	NA	not pass	0.758	0.357	0.0221	<0.01	<1e-5	1.75e-09	-0.0991
cg03322921-rs6964240	Index_trio_id_66	cg03322921_rs5002507_FruitFREQ	7	96195737	2	71755716	NA	NA	NA	not pass	0.758	0.357	0.0221	<0.01	<1e-5	1.75e-09	-0.0991
cg03322921-rs6964240	Index_trio_id_66	cg03322921_rs4618630_FruitFREQ	7	96204832	2	71755716	NA	NA	NA	not pass	0.758	0.357	0.0221	<0.01	<1e-5	1.75e-09	-0.0991
cg03322921-rs6964240	Index_trio_id_66	cg03322921_rs4729266_FruitFREQ	7	96198422	2	71755716	NA	NA	NA	not pass	0.758	0.357	0.0221	<0.01	<1e-5	1.75e-09	-0.0991
cg03322921-rs6964240	Index_trio_id_66	cg03322921_rs7786345_FruitFREQ	7	96201377	2	71755716	NA	NA	NA	not pass	0.758	0.357	0.0221	<0.01	<1e-5	1.75e-09	-0.0991
cg03322921-rs6964240	Index_trio_id_66	cg03322921_rs6465527_FruitFREQ	7	96208580	2	71755716	NA	NA	NA	not pass	0.758	0.357	0.0221	<0.01	<1e-5	1.75e-09	-0.0991
cg03322921-rs6964240	Index_trio_id_66	cg03322921_rs11769840_FruitFREQ	7	96199201	2	71755716	NA	NA	NA	not pass	0.758	0.357	0.0221	<0.01	<1e-5	1.75e-09	-0.0991
cg03322921-rs6964240	Index_trio_id_66	cg03322921_rs10155836_FruitFREQ	7	96197953	2	71755716	NA	NA	NA	not pass	0.758	0.357	0.0221	<0.01	<1e-5	1.75e-09	-0.0991
cg03494825-rs13274614	Index_trio_id_516	cg27241889_rs13274882_birth_seasonsummer	8	707950	8	833012	NA	NA	NA	not pass	0.758	0.345	0.0517	0.02176	2e-05	2.21e-05	-0.148
cg04777726-rs10408888	Index_trio_id_280	cg12326725_rs10408888_sex	19	49340998	19	49340456	NA	NA	NA	not pass	0.758	0.345	0.0298	<0.01	<1e-5	4.15e-06	0.106
cg04975775-rs3781956	Index_trio_id_162	cg04975775_rs2734495_VegFREQ	11	1958996	11	2019587	NA	NA	NA	not pass	0.758	0.35	-0.00805	0.03264	3e-05	7.82e-06	0.0248
cg06163629-rs6100252	Index_trio_id_180	cg18035618_rs4812039_DairyFREQ	20	57421171	20	57415978	NA	NA	NA	not pass	0.758	0.347	0.00616	<0.01	<1e-5	1.39e-08	-0.0252
cg06163629-rs6100252	Index_trio_id_180	cg18035618_rs6123833_DairyFREQ	20	57422252	20	57415978	NA	NA	NA	not pass	0.758	0.346	0.00627	0.02176	2e-05	4.24e-06	-0.0208
cg08350488-rs118140127	Index_trio_id_230	cg08350488_rs149651312_FruitFREQ	6	160595479	6	160427501	NA	NA	NA	not pass	0.758	0.349	0.0322	0.01088	1e-05	1.66e-05	-0.14
cg08350488-rs78147338	Index_trio_id_226	cg08350488_rs9457882_diet_folate_gwas_S3	6	160700711	6	160427501	NA	NA	NA	not pass	0.758	0.356	-2070	0.01088	1e-05	6.14e-06	7500
cg08350488-rs78147338	Index_trio_id_226	cg08350488_rs77018520_diet_folate_gwas_S3	6	160714868	6	160427501	NA	NA	NA	not pass	0.758	0.356	-2070	0.01088	1e-05	6.79e-06	7590
cg08350488-rs78147338	Index_trio_id_226	cg08350488_rs112194218_diet_folate_gwas_S3	6	160699688	6	160427501	NA	NA	NA	not pass	0.758	0.356	-2070	0.01088	1e-05	6.79e-06	7590
cg08350488-rs78147338	Index_trio_id_226	cg08350488_rs75147699_diet_folate_gwas_S3	6	160687893	6	160427501	NA	NA	NA	not pass	0.758	0.346	-2120	0.01088	1e-05	6.79e-06	7590
cg08350488-rs78147338	Index_trio_id_226	cg08350488_rs9457881_diet_folate_gwas_S3	6	160698794	6	160427501	NA	NA	NA	not pass	0.758	0.346	-2120	0.01088	1e-05	6.79e-06	7590
cg08350488-rs78147338	Index_trio_id_226	cg08350488_rs16891445_diet_folate_gwas_S3	6	160758982	6	160427501	NA	NA	NA	not pass	0.758	0.356	-2070	0.01088	1e-05	1.36e-05	7300
cg08350488-rs78147338	Index_trio_id_226	cg08350488_rs148196545_diet_folate_gwas_S3	6	160709927	6	160427501	NA	NA	NA	not pass	0.758	0.356	-2070	0.01088	1e-05	6.79e-06	7590
cg08350488-rs78147338	Index_trio_id_226	cg08350488_rs76360825_diet_folate_gwas_S3	6	160727298	6	160427501	NA	NA	NA	not pass	0.758	0.356	-2070	0.01088	1e-05	6.79e-06	7590
cg08350488-rs78147338	Index_trio_id_226	cg08350488_rs78014672_diet_folate_gwas_S3	6	160746959	6	160427501	NA	NA	NA	not pass	0.758	0.356	-2070	0.01088	1e-05	6.79e-06	7590
cg08350488-rs78147338	Index_trio_id_226	cg08350488_rs113606562_diet_folate_gwas_S3	6	160733274	6	160427501	NA	NA	NA	not pass	0.758	0.356	-2070	0.01088	1e-05	6.79e-06	7590
cg08350488-rs78147338	Index_trio_id_226	cg08350488_rs78499475_diet_folate_gwas_S3	6	160738102	6	160427501	NA	NA	NA	not pass	0.758	0.356	-2070	0.01088	1e-05	6.79e-06	7590
cg08350488-rs78147338	Index_trio_id_226	cg08350488_rs9457880_diet_folate_gwas_S3	6	160698739	6	160427501	NA	NA	NA	not pass	0.758	0.346	-2120	0.01088	1e-05	6.79e-06	7590
cg11300971-rs62310042	Index_trio_id_271	cg11300971_rs62310042_birth_seasonsummer	4	89319418	4	89619038	NA	NA	NA	not pass	0.758	0.356	-0.052	0.04352	4e-05	2.44e-05	0.169
cg21821982-rs112801579	Index_trio_id_449	cg21821982_rs112801579_mashr_whole_blood_DNMT3A	3	32425430	3	31547255	NA	NA	NA	not pass	0.758	0.357	-0.734	<0.01	<1e-5	7.31e-07	-1.94
cg24342013-rs3825417	Index_trio_id_513	cg27182551_rs7984554_sex	13	48814808	13	48892551	NA	NA	NA	not pass	0.758	0.354	0.0174	0.03264	3e-05	2.54e-05	-0.0507
cg24342013-rs3825417	Index_trio_id_513	cg27182551_rs3092904_sex	13	49051481	13	48892551	NA	NA	NA	not pass	0.758	0.351	0.0183	<0.01	<1e-5	7.79e-06	-0.0556
cg23002562-rs145500627	Index_trio_id_470	cg23002562_rs141781163_elastic_net_whole_blood_PADI6	2	166090533	15	64220761	NA	NA	NA	not pass	0.76	0.36	0.131	<0.01	<1e-5	5.23e-07	-0.41
cg23002562-rs145500627	Index_trio_id_470	cg23002562_rs145500627_elastic_net_whole_blood_PADI6	2	166101644	15	64220761	NA	NA	NA	not pass	0.76	0.36	0.131	<0.01	<1e-5	4.79e-06	-0.384
cg24342013-rs3825417	Index_trio_id_513	cg27182551_rs198590_sex	13	49038677	13	48892551	NA	NA	NA	not pass	0.76	0.36	0.0179	<0.01	<1e-5	7.79e-06	-0.0556
cg08350488-rs78147338	Index_trio_id_226	cg08350488_rs76515559_diet_folate_gwas_S3	6	160687606	6	160427501	NA	NA	NA	not pass	0.764	0.363	-2090	0.01088	1e-05	9.24e-06	7430
cg26083330-rs6019639	Index_trio_id_304	cg13790727_rs169159_gestation_final	20	36269896	20	36148738	NA	NA	NA	not pass	0.764	0.363	-0.0106	0.03264	3e-05	5.11e-06	-0.0205
cg06163629-rs6100252	Index_trio_id_180	cg18035618_rs4812040_DairyFREQ	20	57421544	20	57415978	NA	NA	NA	not pass	0.766	0.364	0.00604	<0.01	<1e-5	2.03e-07	-0.0233
cg03664700-rs117892525	Index_trio_id_108	cg03664700_rs10143236_parent_current	14	101693603	14	101371591	NA	NA	NA	not pass	0.773	0.368	-0.0557	<0.01	<1e-5	1.5e-05	-0.0967
cg03904042-rs6088181	Index_trio_id_112	cg03904042_rs6141921_FishFREQ	20	31909757	20	32255491	NA	NA	NA	not pass	0.775	0.374	-0.0234	<0.01	<1e-5	1.95e-05	-0.0761
cg06776359-rs12215352	Index_trio_id_212	cg06776359_rs12215352_n_people_sharing_household	6	44486594	6	43731041	NA	NA	NA	not pass	0.775	0.371	0.0259	<0.01	<1e-5	4.42e-08	-0.0722
cg08350488-rs78147338	Index_trio_id_226	cg08350488_rs112110249_diet_folate_gwas_S3	6	160713922	6	160427501	NA	NA	NA	not pass	0.775	0.373	-2040	0.01088	1e-05	9.2e-06	7430
cg11300971-rs28435799	Index_trio_id_266	cg18607468_rs3017895_child_age_when_fatherdead	4	89649491	4	89619030	NA	NA	NA	not pass	0.775	0.375	-0.00156	<0.01	<1e-5	2.7e-08	-0.00533
cg11300971-rs28435799	Index_trio_id_266	cg18607468_rs2860422_child_age_when_fatherdead	4	89644931	4	89619030	NA	NA	NA	not pass	0.775	0.375	-0.00156	<0.01	<1e-5	2.7e-08	-0.00533
cg11300971-rs28435799	Index_trio_id_266	cg18607468_rs13130_child_age_when_fatherdead	4	89648845	4	89619030	NA	NA	NA	not pass	0.775	0.375	-0.00156	<0.01	<1e-5	2.7e-08	-0.00533
cg11300971-rs28435799	Index_trio_id_266	cg18607468_rs2924934_child_age_when_fatherdead	4	89628242	4	89619030	NA	NA	NA	not pass	0.775	0.375	-0.00156	<0.01	<1e-5	2.7e-08	-0.00533
cg11300971-rs28435799	Index_trio_id_266	cg18607468_rs3017897_child_age_when_fatherdead	4	89646706	4	89619030	NA	NA	NA	not pass	0.775	0.375	-0.00156	<0.01	<1e-5	2.7e-08	-0.00533
cg24342013-rs3825417	Index_trio_id_513	cg27182551_rs2254423_sex	13	48851097	13	48892551	NA	NA	NA	not pass	0.775	0.372	0.0166	0.03264	3e-05	1.92e-05	-0.051
cg24342013-rs3825417	Index_trio_id_513	cg27182551_rs9568029_sex	13	48868535	13	48892551	NA	NA	NA	not pass	0.775	0.372	-0.0166	0.04352	4e-05	1.98e-05	0.051
cg24342013-rs3825417	Index_trio_id_513	cg27182551_rs9535007_sex	13	48857030	13	48892551	NA	NA	NA	not pass	0.775	0.372	0.0166	0.03264	3e-05	1.92e-05	-0.051
cg26083330-rs137874292	Index_trio_id_468	cg22943498_rs12481709_ModerateActH_log_trans_4SD_checked	20	35937899	20	36148928	NA	NA	NA	not pass	0.775	0.374	0.0444	0.02176	2e-05	1.66e-05	0.17
cg26153784-rs114775827	Index_trio_id_503	cg26153784_rs114775827_diet_folate_gwas_S3	1	11508421	1	10999921	NA	NA	NA	not pass	0.775	0.375	1460	<0.01	<1e-5	7.42e-11	9680
cg02883082-rs115356417	Index_trio_id_40	cg02883082_rs115356417_mashr_whole_blood_DNMT3A	5	107156798	10	130378709	NA	NA	NA	not pass	0.776	0.376	0.45	<0.01	<1e-5	6.36e-14	2.09
cg00281132-rs182412079	Index_trio_id_9	cg00281132_rs182412079_mashr_whole_blood_TET2	10	2871305	10	2929067	NA	NA	NA	not pass	0.78	0.379	1.27	0.03264	3e-05	1.62e-05	4.36
cg06620200-rs34907258	Index_trio_id_208	cg06620200_rs185517575_FruitFREQ	2	36142333	19	54190235	NA	NA	NA	not pass	0.78	0.379	-0.0207	0.01088	1e-05	1.44e-06	-0.065
cg00259549-rs9314423	Index_trio_id_471	cg23424125_rs13277739_age	8	1100618	8	1494546	NA	NA	NA	not pass	0.782	0.38	-0.0013	0.01088	1e-05	4.92e-06	0.00403
cg11300971-rs28435799	Index_trio_id_269	cg11300971_rs8605_mashr_whole_blood_TLE6	4	89617387	4	89619038	NA	NA	NA	not pass	0.783	0.381	-0.0683	<0.01	<1e-5	4.42e-07	0.279
cg11300971-rs62310042	Index_trio_id_264	cg11300971_rs12641463_father_age_when_born	4	89331050	4	89619038	NA	NA	NA	not pass	0.783	0.382	-0.00318	<0.01	<1e-5	6.84e-06	-0.012
cg11300971-rs62310042	Index_trio_id_264	cg11300971_rs12641473_father_age_when_born	4	89331231	4	89619038	NA	NA	NA	not pass	0.783	0.382	-0.00318	<0.01	<1e-5	6.84e-06	-0.012
cg06214659-rs78379501	Index_trio_id_189	cg06214659_rs78379501_elastic_net_whole_blood_PADI6	1	224990243	6	126709785	NA	NA	NA	not pass	0.784	0.385	-0.114	0.01088	1e-05	6.56e-08	0.613
cg13749113-rs11161128	Index_trio_id_354	cg16193862_rs75143550_folate_pathway_B12	15	25046822	15	24506381	NA	NA	NA	not pass	0.784	0.383	-0.00313	<0.01	<1e-5	2.26e-06	0.0104
cg24342013-rs3825417	Index_trio_id_513	cg27182551_rs198604_sex	13	48984063	13	48892551	NA	NA	NA	not pass	0.784	0.385	0.0174	0.02176	2e-05	1.71e-05	-0.0542
cg24342013-rs3825417	Index_trio_id_513	cg27182551_rs9568035_sex	13	48929374	13	48892551	NA	NA	NA	not pass	0.784	0.385	0.0174	0.02176	2e-05	1.77e-05	-0.0542
cg24342013-rs3825417	Index_trio_id_513	cg27182551_rs9568034_sex	13	48929354	13	48892551	NA	NA	NA	not pass	0.784	0.385	0.0174	0.02176	2e-05	1.77e-05	-0.0542
cg00369443-rs117775152	Index_trio_id_11	cg00369443_rs4909058_exposure_home_no_4SD_check	7	158052390	7	157918647	NA	NA	NA	not pass	0.785	0.386	-0.105	0.03264	3e-05	7.27e-06	0.27
cg06163629-rs6100252	Index_trio_id_180	cg18035618_rs6128441_DairyFREQ	20	57402992	20	57415978	NA	NA	NA	not pass	0.789	0.391	0.00565	0.01088	1e-05	6.22e-07	-0.0212
cg06163629-rs6100252	Index_trio_id_180	cg18035618_rs6026547_DairyFREQ	20	57403529	20	57415978	NA	NA	NA	not pass	0.789	0.391	0.00565	0.01088	1e-05	6.22e-07	-0.0212
cg10632966-rs184366143	Index_trio_id_255	cg10632966_rs184366143_mother_age_when_born	10	105654483	10	105001051	NA	NA	NA	not pass	0.789	0.391	-0.00405	<0.01	<1e-5	4.1e-08	-0.0222
cg06163629-rs6100252	Index_trio_id_180	cg18035618_rs4810147_DairyFREQ	20	57421627	20	57415978	NA	NA	NA	not pass	0.79	0.392	0.00569	<0.01	<1e-5	1.19e-07	-0.0238
cg06163629-rs6100252	Index_trio_id_180	cg18035618_rs4812037_DairyFREQ	20	57410978	20	57415978	NA	NA	NA	not pass	0.792	0.395	0.00559	0.01088	1e-05	5.37e-07	-0.0213
cg06163629-rs6100252	Index_trio_id_180	cg18035618_rs6026549_DairyFREQ	20	57409504	20	57415978	NA	NA	NA	not pass	0.792	0.395	0.00559	0.01088	1e-05	5.37e-07	-0.0213
cg06163629-rs6100252	Index_trio_id_180	cg18035618_rs3761264_DairyFREQ	20	57413371	20	57415978	NA	NA	NA	not pass	0.792	0.395	0.00559	0.01088	1e-05	5.37e-07	-0.0213
cg11078090-rs11016549	Index_trio_id_258	cg11078090_rs11016549_ever_smoke	10	130704170	1	23878540	NA	NA	NA	not pass	0.792	0.394	-0.0316	<0.01	<1e-5	6.83e-09	0.168
cg24342013-rs3825417	Index_trio_id_513	cg27182551_rs9316381_sex	13	49068419	13	48892551	NA	NA	NA	not pass	0.792	0.395	0.0166	<0.01	<1e-5	3.79e-06	-0.0575
cg06326665-rs75900145	Index_trio_id_203	cg06326665_rs35909490_elastic_net_whole_blood_NLRP7	15	23752890	15	23666514	NA	NA	NA	not pass	0.793	0.397	-0.602	<0.01	<1e-5	9.35e-07	2.31
cg24342013-rs3825417	Index_trio_id_513	cg27182551_rs198561_sex	13	48969701	13	48892551	NA	NA	NA	not pass	0.793	0.397	0.0168	<0.01	<1e-5	3.57e-06	-0.0576
cg24342013-rs3825417	Index_trio_id_513	cg27182551_rs520342_sex	13	48916895	13	48892551	NA	NA	NA	not pass	0.793	0.397	0.0168	<0.01	<1e-5	4.98e-06	-0.0569
cg06163629-rs6100252	Index_trio_id_180	cg18035618_rs73306256_DairyFREQ	20	57430477	20	57415978	NA	NA	NA	not pass	0.794	0.398	-0.00586	<0.01	<1e-5	1.03e-06	0.0223
cg01662310-rs80184696	Index_trio_id_22	cg01662310_rs80184696_MeatFREQ	2	30497608	2	30521458	NA	NA	NA	not pass	0.795	0.399	0.0371	<0.01	<1e-5	3.16e-08	0.159
cg04777726-rs10408888	Index_trio_id_280	cg12326725_rs67286688_sex	19	49343329	19	49340456	NA	NA	NA	not pass	0.797	0.401	0.0266	<0.01	<1e-5	4.15e-06	0.106
cg04777726-rs10408888	Index_trio_id_280	cg12326725_rs16982311_sex	19	49342188	19	49340456	NA	NA	NA	not pass	0.797	0.401	0.0266	<0.01	<1e-5	4.15e-06	0.106
cg04777726-rs10408888	Index_trio_id_280	cg12326725_rs73061614_sex	19	49343289	19	49340456	NA	NA	NA	not pass	0.797	0.401	0.0266	<0.01	<1e-5	4.15e-06	0.106
cg00259549-rs9314423	Index_trio_id_471	cg23424125_rs10108633_age	8	1100252	8	1494546	NA	NA	NA	not pass	0.797	0.402	-0.00126	0.01088	1e-05	4.32e-06	0.00411
cg00259549-rs9314423	Index_trio_id_471	cg23424125_rs11136350_age	8	1098619	8	1494546	NA	NA	NA	not pass	0.797	0.402	-0.00126	0.01088	1e-05	4.53e-06	0.0041
cg00259549-rs9314423	Index_trio_id_471	cg23424125_rs10095207_age	8	1099614	8	1494546	NA	NA	NA	not pass	0.802	0.414	-0.00122	0.01088	1e-05	5.1e-06	0.00402
cg00259549-rs9314423	Index_trio_id_471	cg23424125_rs7822264_age	8	1098386	8	1494546	NA	NA	NA	not pass	0.802	0.42	-0.0012	0.01088	1e-05	5.33e-06	0.00401
cg00259549-rs9314423	Index_trio_id_471	cg23424125_rs12716579_age	8	1096519	8	1494546	NA	NA	NA	not pass	0.802	0.408	-0.00122	0.01088	1e-05	8.89e-06	0.00392
cg00259549-rs9314423	Index_trio_id_471	cg23424125_rs7826064_age	8	1098400	8	1494546	NA	NA	NA	not pass	0.802	0.42	-0.0012	0.01088	1e-05	5.33e-06	0.00401
cg03025285-rs73978216	Index_trio_id_60	cg03025285_rs73978216_mob	17	12697395	8	19752474	NA	NA	NA	not pass	0.802	0.415	0.0128	0.01088	1e-05	1.22e-07	0.0549
cg03494825-rs28812830	Index_trio_id_99	cg03494825_rs11777133_depression_F	8	894193	8	832260	NA	NA	NA	not pass	0.802	0.409	0.0687	<0.01	<1e-5	1.33e-05	-0.231
cg06163629-rs6100252	Index_trio_id_180	cg06163629_rs4812039_DairyFREQ	20	57421171	20	57414884	NA	NA	NA	not pass	0.802	0.412	0.00434	0.01088	1e-05	9.16e-07	-0.0195
cg11300971-rs28435799	Index_trio_id_266	cg18607468_rs72870517_child_age_when_fatherdead	4	89667065	4	89619030	NA	NA	NA	not pass	0.802	0.419	-0.00144	<0.01	<1e-5	1.09e-08	-0.00541
cg11300971-rs28435799	Index_trio_id_266	cg18607468_rs17014483_child_age_when_fatherdead	4	89667591	4	89619030	NA	NA	NA	not pass	0.802	0.419	-0.00144	<0.01	<1e-5	1.09e-08	-0.00541
cg11300971-rs28435799	Index_trio_id_266	cg18607468_rs2924937_child_age_when_fatherdead	4	89657895	4	89619030	NA	NA	NA	not pass	0.802	0.419	-0.00144	<0.01	<1e-5	1.09e-08	-0.00541
cg11300971-rs28435799	Index_trio_id_266	cg18607468_rs2860528_child_age_when_fatherdead	4	89655632	4	89619030	NA	NA	NA	not pass	0.802	0.419	-0.00144	<0.01	<1e-5	1.09e-08	-0.00541
cg11300971-rs28435799	Index_trio_id_266	cg18607468_rs3017903_child_age_when_fatherdead	4	89657776	4	89619030	NA	NA	NA	not pass	0.802	0.419	-0.00144	<0.01	<1e-5	1.09e-08	-0.00541
cg11300971-rs28435799	Index_trio_id_266	cg18607468_rs3775391_child_age_when_fatherdead	4	89665193	4	89619030	NA	NA	NA	not pass	0.802	0.419	-0.00144	<0.01	<1e-5	1.09e-08	-0.00541
cg11300971-rs28435799	Index_trio_id_266	cg18607468_rs72870511_child_age_when_fatherdead	4	89660649	4	89619030	NA	NA	NA	not pass	0.802	0.419	-0.00144	<0.01	<1e-5	1.88e-08	-0.00534
cg11300971-rs28435799	Index_trio_id_266	cg18607468_rs73841670_child_age_when_fatherdead	4	89661971	4	89619030	NA	NA	NA	not pass	0.802	0.419	-0.00144	<0.01	<1e-5	1.09e-08	-0.00541
cg11300971-rs28435799	Index_trio_id_266	cg18607468_rs3017914_child_age_when_fatherdead	4	89654165	4	89619030	NA	NA	NA	not pass	0.802	0.419	-0.00144	<0.01	<1e-5	1.09e-08	-0.00541
cg11300971-rs28435799	Index_trio_id_266	cg18607468_rs2278877_child_age_when_fatherdead	4	89668210	4	89619030	NA	NA	NA	not pass	0.802	0.419	-0.00144	<0.01	<1e-5	1.09e-08	-0.00541
cg22815181-rs62143910	Index_trio_id_164	cg05338009_rs4803145_mashr_whole_blood_CTCF	19	54071246	19	54041398	NA	NA	NA	not pass	0.802	0.419	1.18	<0.01	<1e-5	1.48e-06	5.68
cg24342013-rs142692351	Index_trio_id_495	cg24342013_rs115614223_mashr_whole_blood_TET2	13	48639595	13	48891544	NA	NA	NA	not pass	0.802	0.414	-1.87	0.04352	4e-05	2.66e-05	-5.37
cg24342013-rs142692351	Index_trio_id_495	cg24342013_rs74702186_mashr_whole_blood_TET2	13	48645707	13	48891544	NA	NA	NA	not pass	0.802	0.414	-1.87	0.04352	4e-05	2.66e-05	-5.37
cg24342013-rs142692351	Index_trio_id_495	cg24342013_rs76332811_mashr_whole_blood_TET2	13	48640003	13	48891544	NA	NA	NA	not pass	0.802	0.414	-1.87	0.04352	4e-05	2.66e-05	-5.37
cg24342013-rs142692351	Index_trio_id_495	cg24342013_rs75266281_mashr_whole_blood_TET2	13	48648234	13	48891544	NA	NA	NA	not pass	0.802	0.414	-1.87	0.04352	4e-05	2.66e-05	-5.37
cg24342013-rs3825417	Index_trio_id_513	cg27182551_rs198563_sex	13	49010485	13	48892551	NA	NA	NA	not pass	0.802	0.416	0.0159	<0.01	<1e-5	5.91e-06	-0.0563
cg24342013-rs3825417	Index_trio_id_513	cg27182551_rs198570_sex	13	49016510	13	48892551	NA	NA	NA	not pass	0.802	0.416	0.0159	<0.01	<1e-5	5.91e-06	-0.0563
cg24342013-rs3825417	Index_trio_id_513	cg27182551_rs3020645_sex	13	49004885	13	48892551	NA	NA	NA	not pass	0.802	0.416	0.0159	<0.01	<1e-5	5.04e-06	-0.0565
cg24342013-rs3825417	Index_trio_id_513	cg27182551_rs9316388_sex	13	49089223	13	48892551	NA	NA	NA	not pass	0.802	0.408	0.0161	<0.01	<1e-5	3.43e-06	-0.0574
cg24342013-rs3825417	Index_trio_id_513	cg27182551_rs9316393_sex	13	49094926	13	48892551	NA	NA	NA	not pass	0.802	0.408	0.0161	<0.01	<1e-5	3.43e-06	-0.0574
cg11300971-rs28435799	Index_trio_id_266	cg11300971_rs8605_child_age_when_fatherdead	4	89617387	4	89619038	NA	NA	NA	not pass	0.808	0.424	-0.00226	0.03264	3e-05	2.17e-05	-0.0063
cg05491587-rs12454685	Index_trio_id_171	cg05491587_rs144735456_folate_pathway_B12	18	77773393	18	77659695	NA	NA	NA	not pass	0.81	0.426	-0.00223	<0.01	<1e-5	1.69e-05	-0.00867
cg05491587-rs12454685	Index_trio_id_171	cg05491587_rs3865386_folate_pathway_B12	18	77771983	18	77659695	NA	NA	NA	not pass	0.81	0.426	-0.00223	<0.01	<1e-5	1.69e-05	-0.00867
cg06214659-rs74905714	Index_trio_id_188	cg06214659_rs62437215_age_started_smoke	6	127339344	6	126709785	NA	NA	NA	not pass	0.81	0.43	-0.0291	0.01088	1e-05	4.71e-08	0.0701
cg06214659-rs74905714	Index_trio_id_188	cg06214659_rs62437214_age_started_smoke	6	127338815	6	126709785	NA	NA	NA	not pass	0.81	0.43	-0.0291	0.01088	1e-05	4.71e-08	0.0701
cg06214659-rs74905714	Index_trio_id_188	cg06214659_rs62437219_age_started_smoke	6	127346379	6	126709785	NA	NA	NA	not pass	0.81	0.43	-0.0291	0.01088	1e-05	4.71e-08	0.0701
cg06214659-rs74905714	Index_trio_id_188	cg06214659_rs62437218_age_started_smoke	6	127344590	6	126709785	NA	NA	NA	not pass	0.81	0.43	-0.0291	0.01088	1e-05	4.71e-08	0.0701
cg06214659-rs74905714	Index_trio_id_188	cg06214659_rs112364834_age_started_smoke	6	127346385	6	126709785	NA	NA	NA	not pass	0.81	0.43	-0.0291	0.01088	1e-05	4.71e-08	0.0701
cg06214659-rs74905714	Index_trio_id_188	cg06214659_rs62437216_age_started_smoke	6	127340543	6	126709785	NA	NA	NA	not pass	0.81	0.43	-0.0291	0.01088	1e-05	4.71e-08	0.0701
cg11300971-rs28435799	Index_trio_id_262	cg11300971_rs111287260_elastic_net_whole_blood_NLRP2	4	89470099	4	89619038	NA	NA	NA	not pass	0.81	0.429	-0.959	<0.01	<1e-5	5.52e-07	-1.99
cg22442853-rs147709316	Index_trio_id_455	cg22442853_rs147709316_mother_smoker_before_preg	9	88802884	14	24892340	NA	NA	NA	not pass	0.81	0.428	-0.0419	<0.01	<1e-5	1.25e-06	-0.174
cg24342013-rs3825417	Index_trio_id_513	cg27182551_rs198584_sex	13	49035467	13	48892551	NA	NA	NA	not pass	0.81	0.428	0.0154	<0.01	<1e-5	4.24e-06	-0.057
cg03494825-rs28812830	Index_trio_id_99	cg03494825_rs34113545_depression_F	8	896947	8	832260	NA	NA	NA	not pass	0.815	0.433	0.0672	<0.01	<1e-5	7.28e-06	-0.232
cg24342013-rs3825417	Index_trio_id_513	cg27182551_rs9568047_sex	13	49116383	13	48892551	NA	NA	NA	not pass	0.815	0.434	0.0153	<0.01	<1e-5	3.5e-06	-0.0574
cg24342013-rs7329065	Index_trio_id_514	cg27182551_rs9535038_sex	13	49142829	13	48892551	NA	NA	NA	not pass	0.815	0.434	0.0153	<0.01	<1e-5	1.81e-06	-0.0588
cg00259549-rs9314423	Index_trio_id_471	cg23424125_rs7838751_age	8	1090949	8	1494546	NA	NA	NA	not pass	0.816	0.437	-0.00112	0.02176	2e-05	5.44e-06	0.00399
cg03025285-rs148913103	Index_trio_id_59	cg03025285_rs148913103_mashr_whole_blood_TRIM28	1	210959915	8	19752474	NA	NA	NA	not pass	0.816	0.436	-2.47	<0.01	<1e-5	1.54e-08	-8.5
cg03322921-rs114727975	Index_trio_id_78	cg03322921_rs114727975_EggsFREQ	4	159675796	2	71755716	NA	NA	NA	not pass	0.816	0.437	-0.0244	0.04352	4e-05	1.78e-05	-0.0795
cg03322921-rs114727975	Index_trio_id_78	cg03322921_rs188446019_EggsFREQ	4	159658911	2	71755716	NA	NA	NA	not pass	0.816	0.437	-0.0244	0.04352	4e-05	2.53e-05	-0.0779
cg08350488-rs145780898	Index_trio_id_234	cg08350488_rs77632648_pack_years	6	160238027	6	160427501	NA	NA	NA	not pass	0.816	0.435	-0.00275	0.02176	2e-05	1.2e-05	0.00928
cg11300971-rs28435799	Index_trio_id_269	cg11300971_rs2604209_mashr_whole_blood_TLE6	4	89621072	4	89619038	NA	NA	NA	not pass	0.816	0.437	-0.0586	<0.01	<1e-5	6.89e-07	0.274
cg00259549-rs9314423	Index_trio_id_471	cg23424125_rs13273462_age	8	1096698	8	1494546	NA	NA	NA	not pass	0.819	0.444	-0.00114	0.02176	2e-05	9.21e-06	0.00392
cg00259549-rs9314423	Index_trio_id_471	cg23424125_rs13275958_age	8	1096875	8	1494546	NA	NA	NA	not pass	0.819	0.444	-0.00114	0.02176	2e-05	9.21e-06	0.00392
cg03494825-rs28812830	Index_trio_id_99	cg03494825_rs55664324_depression_F	8	879751	8	832260	NA	NA	NA	not pass	0.819	0.443	0.0658	<0.01	<1e-5	9.64e-06	-0.246
cg06163629-rs6100252	Index_trio_id_180	cg18035618_rs6015389_DairyFREQ	20	57426726	20	57415978	NA	NA	NA	not pass	0.819	0.44	-0.00538	<0.01	<1e-5	1.14e-06	0.0222
cg06163629-rs6100252	Index_trio_id_180	cg06163629_rs4812040_DairyFREQ	20	57421544	20	57414884	NA	NA	NA	not pass	0.819	0.442	0.00414	<0.01	<1e-5	1.69e-06	-0.0192
cg06273398-rs113381439	Index_trio_id_196	cg06273398_rs113381439_elastic_net_whole_blood_NLRP7	7	85378764	9	79057230	NA	NA	NA	not pass	0.819	0.443	5.76	<0.01	<1e-5	9.06e-09	3.9
cg12424870-rs138470364	Index_trio_id_284	cg12424870_rs138470364_elastic_net_whole_blood_NLRP7	10	70131263	11	61474898	NA	NA	NA	not pass	0.819	0.441	4.46	<0.01	<1e-5	1.16e-10	7.73
cg17731524-rs12153865	Index_trio_id_480	cg23443127_rs12153865_one_carbon_homocysteine	6	892422	3	75229143	NA	NA	NA	not pass	0.819	0.442	-1.02	<0.01	<1e-5	2.32e-06	6.68
cg19696900-rs73003640	Index_trio_id_416	cg19696900_rs79258729_exposure_other_no_4SD_check	18	77374596	1	52607582	NA	NA	NA	not pass	0.819	0.44	0.0493	0.01088	1e-05	1.88e-05	0.147
cg19785773-rs186728029	Index_trio_id_418	cg19785773_rs149148643_age	5	163911128	8	142398412	NA	NA	NA	not pass	0.819	0.444	0.00175	0.04352	4e-05	7.66e-06	-0.00562
cg00259549-rs9314423	Index_trio_id_471	cg23424125_rs13273049_age	8	1108571	8	1494546	NA	NA	NA	not pass	0.82	0.45	-0.00113	0.04352	4e-05	2.03e-05	0.00379
cg00259549-rs9314423	Index_trio_id_471	cg23424125_rs12716580_age	8	1098061	8	1494546	NA	NA	NA	not pass	0.82	0.45	-0.00112	0.02176	2e-05	9.21e-06	0.00392
cg02883082-rs117768880	Index_trio_id_55	cg02883082_rs117768880_QCed_alcohol_units_log_trans_4SD_checked	8	36836502	10	130378709	NA	NA	NA	not pass	0.82	0.447	0.0328	<0.01	<1e-5	2.97e-13	-0.269
cg03498762-rs7306188	Index_trio_id_102	cg03498762_rs7300793_birth_seasonsummer	12	9745823	12	9810749	NA	NA	NA	not pass	0.82	0.448	0.0119	0.02176	2e-05	1.41e-05	0.0525
cg05399919-rs73085133	Index_trio_id_169	cg05399919_rs73085133_father_age_when_born	3	47784876	22	18252441	NA	NA	NA	not pass	0.82	0.449	0.0133	<0.01	<1e-5	2.6e-11	-0.0233
cg22442853-rs147709316	Index_trio_id_454	cg22442853_rs147709316_mother_ever	9	88802884	14	24892340	NA	NA	NA	not pass	0.82	0.45	-0.0395	<0.01	<1e-5	2.63e-07	-0.178
cg22442853-rs76684593	Index_trio_id_457	cg22442853_rs76684593_mother_age_when_born	14	25260505	14	24892340	NA	NA	NA	not pass	0.82	0.449	-0.00204	<0.01	<1e-5	3.85e-06	-0.00905
cg24342013-rs3825417	Index_trio_id_513	cg27182551_rs375105_sex	13	48971231	13	48892551	NA	NA	NA	not pass	0.82	0.448	0.0152	0.01088	1e-05	1.14e-05	-0.0552
cg24342013-rs3825417	Index_trio_id_513	cg27182551_rs9568032_sex	13	48927050	13	48892551	NA	NA	NA	not pass	0.82	0.448	0.0152	0.02176	2e-05	1.57e-05	-0.0545
cg24342013-rs3825417	Index_trio_id_513	cg27182551_rs9568033_sex	13	48929340	13	48892551	NA	NA	NA	not pass	0.82	0.448	0.0152	0.02176	2e-05	1.77e-05	-0.0542
cg26083330-rs6125601	Index_trio_id_305	cg13790727_rs6063386_gestation_final	20	36242058	20	36148738	NA	NA	NA	not pass	0.82	0.449	-0.00911	0.02176	2e-05	6.59e-07	-0.0215
cg26083330-rs6125601	Index_trio_id_305	cg13790727_rs6019724_gestation_final	20	36241947	20	36148738	NA	NA	NA	not pass	0.82	0.449	-0.00911	0.02176	2e-05	6.89e-07	-0.0214
cg00259549-rs9314423	Index_trio_id_471	cg23424125_rs13257422_age	8	1138634	8	1494546	NA	NA	NA	not pass	0.821	0.451	0.00113	<0.01	<1e-5	2.47e-05	0.00367
cg01913022-rs181049495	Index_trio_id_30	cg01913022_rs181049495_elastic_net_whole_blood_ZNF445	4	116487900	7	30740409	NA	NA	NA	not pass	0.827	0.455	-5.46	<0.01	<1e-5	8.37e-12	6.68
cg11300971-rs28435799	Index_trio_id_262	cg18607468_rs111287260_elastic_net_whole_blood_NLRP2	4	89470099	4	89619030	NA	NA	NA	not pass	0.828	0.457	-0.572	0.02176	2e-05	9.91e-06	-1.09
cg24342013-rs142692351	Index_trio_id_495	cg24342013_rs114933491_mashr_whole_blood_TET2	13	48636727	13	48891544	NA	NA	NA	not pass	0.828	0.458	-1.7	0.04352	4e-05	2.66e-05	-5.37
cg24342013-rs142692351	Index_trio_id_495	cg24342013_rs79102076_mashr_whole_blood_TET2	13	48630219	13	48891544	NA	NA	NA	not pass	0.828	0.458	-1.7	0.04352	4e-05	2.66e-05	-5.37
cg24342013-rs142692351	Index_trio_id_495	cg24342013_rs79777811_mashr_whole_blood_TET2	13	48628085	13	48891544	NA	NA	NA	not pass	0.828	0.458	-1.7	0.04352	4e-05	2.59e-05	-5.38
cg24342013-rs142692351	Index_trio_id_495	cg24342013_rs78433705_mashr_whole_blood_TET2	13	48636496	13	48891544	NA	NA	NA	not pass	0.828	0.458	-1.7	0.04352	4e-05	2.66e-05	-5.37
cg24342013-rs142692351	Index_trio_id_495	cg24342013_rs78938360_mashr_whole_blood_TET2	13	48626884	13	48891544	NA	NA	NA	not pass	0.828	0.458	-1.7	0.04352	4e-05	2.59e-05	-5.38
cg06163629-rs6100252	Index_trio_id_180	cg18035618_rs6026561_DairyFREQ	20	57427132	20	57415978	NA	NA	NA	not pass	0.829	0.459	-0.00515	<0.01	<1e-5	1.14e-06	0.0222
cg20674248-rs150038704	Index_trio_id_425	cg20674248_rs150038704_diet_folate_gwas_S2	1	157634687	1	157738450	NA	NA	NA	not pass	0.833	0.462	442	0.02176	2e-05	7.77e-06	2060
cg22442853-rs147709316	Index_trio_id_452	cg22442853_rs147709316_mashr_whole_blood_MBD3	9	88802884	14	24892340	NA	NA	NA	not pass	0.833	0.462	0.557	0.0435265	4e-05	1.03e-05	2.52
cg13458005-rs12761776	Index_trio_id_297	cg13458005_rs80162872_mob	10	27592770	10	27702309	NA	NA	NA	not pass	0.833	0.464	-0.0067	0.01088	1e-05	4.8e-06	0.0229
cg13458005-rs12761776	Index_trio_id_297	cg13458005_rs12413577_mob	10	27588303	10	27702309	NA	NA	NA	not pass	0.833	0.464	-0.0067	0.02176	2e-05	1.55e-05	0.0215
cg13458005-rs12761776	Index_trio_id_297	cg13458005_rs113005416_mob	10	27588549	10	27702309	NA	NA	NA	not pass	0.833	0.464	-0.0067	0.02176	2e-05	1.55e-05	0.0215
cg13458005-rs12761776	Index_trio_id_297	cg13458005_rs36006234_mob	10	27596229	10	27702309	NA	NA	NA	not pass	0.833	0.464	-0.0067	0.02176	2e-05	1.55e-05	0.0215
cg11367633-rs114200110	Index_trio_id_274	cg11367633_rs114200110_one_carbon_homocysteine	5	179571068	20	40247916	NA	NA	NA	not pass	0.839	0.468	0.876	0.01088	1e-05	1.3e-06	2.28
cg01662310-rs80184696	Index_trio_id_21	cg01662310_rs80184696_elastic_net_whole_blood_POU5F1	2	30497608	2	30521458	NA	NA	NA	not pass	0.842	0.47	0.875	<0.01	<1e-5	2.96e-09	-4.8
cg11300971-rs62310042	Index_trio_id_265	cg11300971_rs12641473_mother_age_when_born	4	89331231	4	89619038	NA	NA	NA	not pass	0.844	0.472	-0.00297	<0.01	<1e-5	5.63e-06	-0.0119
cg11300971-rs62310042	Index_trio_id_265	cg11300971_rs12641463_mother_age_when_born	4	89331050	4	89619038	NA	NA	NA	not pass	0.844	0.472	-0.00297	<0.01	<1e-5	5.63e-06	-0.0119
cg12577411-rs7743461	Index_trio_id_294	cg12577411_rs7743461_VegFREQ	6	15363966	6	15551489	NA	NA	NA	not pass	0.845	0.473	-0.0123	<0.01	<1e-5	3.51e-07	0.0686
cg24342013-rs3825417	Index_trio_id_513	cg27182551_rs471911_sex	13	48997213	13	48892551	NA	NA	NA	not pass	0.846	0.475	0.0142	0.01088	1e-05	1.38e-05	-0.0545
cg24342013-rs3825417	Index_trio_id_513	cg27182551_rs12583516_sex	13	48946762	13	48892551	NA	NA	NA	not pass	0.846	0.475	0.0142	<0.01	<1e-5	9.44e-06	-0.0555
cg24342013-rs3825417	Index_trio_id_513	cg27182551_rs1894255_sex	13	48989812	13	48892551	NA	NA	NA	not pass	0.846	0.475	0.0142	0.01088	1e-05	1.38e-05	-0.0545
cg24342013-rs3825417	Index_trio_id_513	cg27182551_rs4151520_sex	13	48946712	13	48892551	NA	NA	NA	not pass	0.846	0.475	0.0142	<0.01	<1e-5	9.44e-06	-0.0555
cg26083330-rs6125601	Index_trio_id_305	cg20479660_rs6019730_gestation_final	20	36242481	20	36149112	NA	NA	NA	not pass	0.848	0.478	-0.00877	0.04352	4e-05	1.8e-05	-0.0203
cg00259549-rs9314423	Index_trio_id_471	cg23424125_rs68112293_age	8	1094982	8	1494546	NA	NA	NA	not pass	0.851	0.482	-0.00104	0.01088	1e-05	3.57e-06	0.00408
cg03322921-rs6964240	Index_trio_id_70	cg03322921_rs5002507_SIMD_quantile	7	96195737	2	71755716	NA	NA	NA	not pass	0.851	0.49	0.0195	<0.01	<1e-5	6.38e-08	0.133
cg03322921-rs6964240	Index_trio_id_70	cg03322921_rs4618630_SIMD_quantile	7	96204832	2	71755716	NA	NA	NA	not pass	0.851	0.49	0.0195	<0.01	<1e-5	6.38e-08	0.133
cg03322921-rs6964240	Index_trio_id_70	cg03322921_rs7782072_SIMD_quantile	7	96200963	2	71755716	NA	NA	NA	not pass	0.851	0.49	0.0195	<0.01	<1e-5	6.38e-08	0.133
cg03322921-rs6964240	Index_trio_id_70	cg03322921_rs6964240_SIMD_quantile	7	96194525	2	71755716	NA	NA	NA	not pass	0.851	0.49	0.0195	<0.01	<1e-5	6.38e-08	0.133
cg03322921-rs6964240	Index_trio_id_70	cg03322921_rs6971488_SIMD_quantile	7	96206383	2	71755716	NA	NA	NA	not pass	0.851	0.49	0.0195	<0.01	<1e-5	6.38e-08	0.133
cg03322921-rs6964240	Index_trio_id_70	cg03322921_rs4990847_SIMD_quantile	7	96195483	2	71755716	NA	NA	NA	not pass	0.851	0.49	0.0195	<0.01	<1e-5	6.38e-08	0.133
cg03322921-rs6964240	Index_trio_id_70	cg03322921_rs6465527_SIMD_quantile	7	96208580	2	71755716	NA	NA	NA	not pass	0.851	0.49	0.0195	<0.01	<1e-5	6.38e-08	0.133
cg03322921-rs6964240	Index_trio_id_70	cg03322921_rs11769840_SIMD_quantile	7	96199201	2	71755716	NA	NA	NA	not pass	0.851	0.49	0.0195	<0.01	<1e-5	6.38e-08	0.133
cg03322921-rs6964240	Index_trio_id_70	cg03322921_rs10156156_SIMD_quantile	7	96197770	2	71755716	NA	NA	NA	not pass	0.851	0.49	0.0195	<0.01	<1e-5	6.38e-08	0.133
cg03322921-rs6964240	Index_trio_id_70	cg03322921_rs4729268_SIMD_quantile	7	96204968	2	71755716	NA	NA	NA	not pass	0.851	0.49	0.0195	<0.01	<1e-5	6.38e-08	0.133
cg03322921-rs6964240	Index_trio_id_70	cg03322921_rs4729266_SIMD_quantile	7	96198422	2	71755716	NA	NA	NA	not pass	0.851	0.49	0.0195	<0.01	<1e-5	6.38e-08	0.133
cg03322921-rs6964240	Index_trio_id_70	cg03322921_rs7786345_SIMD_quantile	7	96201377	2	71755716	NA	NA	NA	not pass	0.851	0.49	0.0195	<0.01	<1e-5	6.38e-08	0.133
cg03322921-rs6964240	Index_trio_id_70	cg03322921_rs10155836_SIMD_quantile	7	96197953	2	71755716	NA	NA	NA	not pass	0.851	0.49	0.0195	<0.01	<1e-5	6.38e-08	0.133
cg04100284-rs148979971	Index_trio_id_119	cg04100284_rs148979971_exposure_other_no_4SD_check	6	99402211	22	39486356	NA	NA	NA	not pass	0.851	0.485	-0.0279	0.02176	2e-05	6.28e-07	0.125
cg04777726-rs10408888	Index_trio_id_280	cg15974053_rs73061627_sex	19	49360418	19	49339789	NA	NA	NA	not pass	0.851	0.485	0.0402	0.02176	2e-05	1.48e-05	0.146
cg04777726-rs10408888	Index_trio_id_280	cg15974053_rs17206693_sex	19	49360252	19	49339789	NA	NA	NA	not pass	0.851	0.484	0.0403	0.01088	1e-05	7.8e-06	0.151
cg04975775-rs3781956	Index_trio_id_162	cg04975775_rs585405_VegFREQ	11	1956342	11	2019587	NA	NA	NA	not pass	0.851	0.484	-0.00598	0.03264	3e-05	9.1e-06	0.0247
cg04975775-rs3781956	Index_trio_id_162	cg04975775_rs491040_VegFREQ	11	1956338	11	2019587	NA	NA	NA	not pass	0.851	0.484	-0.00598	0.03264	3e-05	9.1e-06	0.0247
cg05399919-rs73085133	Index_trio_id_170	cg05399919_rs73085133_folate_pathway_B6	3	47784876	22	18252441	NA	NA	NA	not pass	0.851	0.486	0.0598	0.01088	1e-05	8.23e-08	0.153
cg06163629-rs6100252	Index_trio_id_180	cg06163629_rs4810147_DairyFREQ	20	57421627	20	57414884	NA	NA	NA	not pass	0.851	0.489	0.00373	<0.01	<1e-5	5.56e-07	-0.0202
cg21740139-rs36107109	Index_trio_id_215	cg06900494_rs36107109_elastic_net_whole_blood_POU5F1	17	48248998	17	48609332	NA	NA	NA	not pass	0.851	0.484	0.111	<0.01	<1e-5	1.74e-06	0.503
cg26083330-rs6125601	Index_trio_id_305	cg13790727_rs6019730_gestation_final	20	36242481	20	36148738	NA	NA	NA	not pass	0.851	0.488	-0.00791	0.02176	2e-05	1.2e-06	-0.0209
cg06273398-rs113381439	Index_trio_id_198	cg06273398_rs113381439_ModerateActH_log_trans_4SD_checked	7	85378764	9	79057230	NA	NA	NA	not pass	0.857	0.494	0.0279	<0.01	<1e-5	2.15e-07	-0.134
cg10632966-rs184366143	Index_trio_id_254	cg10632966_rs184366143_iresh_sig_serum_folate	10	105654483	10	105001051	NA	NA	NA	not pass	0.857	0.494	-1.03	0.04352	4e-05	2.1e-06	-4.63
cg00259549-rs9314423	Index_trio_id_471	cg23424125_rs13255695_age	8	1095461	8	1494546	NA	NA	NA	not pass	0.859	0.515	-0.00096	0.01088	1e-05	3.05e-06	0.00411
cg02883082-rs115356417	Index_trio_id_44	cg02883082_rs115356417_VegFREQ	5	107156798	10	130378709	NA	NA	NA	not pass	0.859	0.511	-0.0184	0.03264	3e-05	1.01e-06	0.2
cg03322921-rs114816804	Index_trio_id_91	cg03322921_rs114816804_EggsFREQ	2	72334904	2	71755716	NA	NA	NA	not pass	0.859	0.526	-0.0408	0.01088	1e-05	2.31e-08	-0.105
cg03322921-rs6964240	Index_trio_id_67	cg03322921_rs5002507_mob	7	96195737	2	71755716	NA	NA	NA	not pass	0.859	0.504	0.00979	<0.01	<1e-5	6.8e-07	0.039
cg03322921-rs6964240	Index_trio_id_67	cg03322921_rs4729268_mob	7	96204968	2	71755716	NA	NA	NA	not pass	0.859	0.504	0.00979	<0.01	<1e-5	6.8e-07	0.039
cg03322921-rs6964240	Index_trio_id_67	cg03322921_rs4990847_mob	7	96195483	2	71755716	NA	NA	NA	not pass	0.859	0.504	0.00979	<0.01	<1e-5	6.8e-07	0.039
cg03322921-rs6964240	Index_trio_id_67	cg03322921_rs4618630_mob	7	96204832	2	71755716	NA	NA	NA	not pass	0.859	0.504	0.00979	<0.01	<1e-5	6.8e-07	0.039
cg03322921-rs6964240	Index_trio_id_67	cg03322921_rs7782072_mob	7	96200963	2	71755716	NA	NA	NA	not pass	0.859	0.504	0.00979	<0.01	<1e-5	6.8e-07	0.039
cg03322921-rs6964240	Index_trio_id_67	cg03322921_rs6964240_mob	7	96194525	2	71755716	NA	NA	NA	not pass	0.859	0.504	0.00979	<0.01	<1e-5	6.8e-07	0.039
cg03322921-rs6964240	Index_trio_id_67	cg03322921_rs6971488_mob	7	96206383	2	71755716	NA	NA	NA	not pass	0.859	0.504	0.00979	<0.01	<1e-5	6.8e-07	0.039
cg03322921-rs6964240	Index_trio_id_67	cg03322921_rs11769840_mob	7	96199201	2	71755716	NA	NA	NA	not pass	0.859	0.504	0.00979	<0.01	<1e-5	6.8e-07	0.039
cg03322921-rs6964240	Index_trio_id_67	cg03322921_rs4729266_mob	7	96198422	2	71755716	NA	NA	NA	not pass	0.859	0.504	0.00979	<0.01	<1e-5	6.8e-07	0.039
cg03322921-rs6964240	Index_trio_id_67	cg03322921_rs7786345_mob	7	96201377	2	71755716	NA	NA	NA	not pass	0.859	0.504	0.00979	<0.01	<1e-5	6.8e-07	0.039
cg03322921-rs6964240	Index_trio_id_67	cg03322921_rs10156156_mob	7	96197770	2	71755716	NA	NA	NA	not pass	0.859	0.504	0.00979	<0.01	<1e-5	6.8e-07	0.039
cg03322921-rs6964240	Index_trio_id_67	cg03322921_rs10155836_mob	7	96197953	2	71755716	NA	NA	NA	not pass	0.859	0.504	0.00979	<0.01	<1e-5	6.8e-07	0.039
cg03322921-rs6964240	Index_trio_id_67	cg03322921_rs6465527_mob	7	96208580	2	71755716	NA	NA	NA	not pass	0.859	0.504	0.00979	<0.01	<1e-5	6.8e-07	0.039
cg03494825-rs28812830	Index_trio_id_99	cg03494825_rs7822510_depression_F	8	877433	8	832260	NA	NA	NA	not pass	0.859	0.528	0.0504	<0.01	<1e-5	1.73e-05	-0.221
cg03494825-rs28812830	Index_trio_id_99	cg03494825_rs56058128_depression_F	8	902030	8	832260	NA	NA	NA	not pass	0.859	0.531	0.0523	0.01088	1e-05	2.04e-05	-0.218
cg03498762-rs7306188	Index_trio_id_102	cg03498762_rs7956739_birth_seasonsummer	12	9736279	12	9810749	NA	NA	NA	not pass	0.859	0.522	0.00998	0.03264	3e-05	2.78e-05	0.0503
cg04777726-rs10408888	Index_trio_id_280	cg15974053_rs4802514_sex	19	49357676	19	49339789	NA	NA	NA	not pass	0.859	0.52	0.035	0.01088	1e-05	9.33e-06	0.147
cg04777726-rs10408888	Index_trio_id_280	cg15974053_rs73061629_sex	19	49360522	19	49339789	NA	NA	NA	not pass	0.859	0.529	0.0363	<0.01	<1e-5	6.89e-06	0.153
cg06163629-rs6100252	Index_trio_id_180	cg06163629_rs6123833_DairyFREQ	20	57422252	20	57414884	NA	NA	NA	not pass	0.859	0.514	0.00352	0.01088	1e-05	7.9e-06	-0.0181
cg06326665-rs78465352	Index_trio_id_206	cg06326665_rs78465352_diet_folate_gwas_S2	16	6465797	15	23666514	NA	NA	NA	not pass	0.859	0.506	1470	0.01088	1e-05	1.69e-07	7070
cg07040013-rs76495563	Index_trio_id_217	cg07040013_rs78303217_live_with_spouse	10	132075603	10	132099553	NA	NA	NA	not pass	0.859	0.506	-0.165	0.0218292	2.01e-05	1.09e-05	-0.864
cg11300971-rs28435799	Index_trio_id_267	cg18607468_rs2924350_father_age_when_he_dead	4	89626391	4	89619030	NA	NA	NA	not pass	0.859	0.529	0.00111	<0.01	<1e-5	1.06e-06	-0.00495
cg11300971-rs28435799	Index_trio_id_267	cg18607468_rs2924348_father_age_when_he_dead	4	89632910	4	89619030	NA	NA	NA	not pass	0.859	0.529	0.00111	<0.01	<1e-5	1.06e-06	-0.00495
cg11300971-rs28435799	Index_trio_id_267	cg18607468_rs2860408_father_age_when_he_dead	4	89639032	4	89619030	NA	NA	NA	not pass	0.859	0.529	0.00111	<0.01	<1e-5	1.06e-06	-0.00495
cg11300971-rs28435799	Index_trio_id_267	cg18607468_rs3017902_father_age_when_he_dead	4	89638082	4	89619030	NA	NA	NA	not pass	0.859	0.529	0.00111	<0.01	<1e-5	1.06e-06	-0.00495
cg11300971-rs28435799	Index_trio_id_267	cg18607468_rs2924936_father_age_when_he_dead	4	89641514	4	89619030	NA	NA	NA	not pass	0.859	0.529	0.00111	<0.01	<1e-5	1.06e-06	-0.00495
cg11300971-rs28435799	Index_trio_id_267	cg18607468_rs2972030_father_age_when_he_dead	4	89631029	4	89619030	NA	NA	NA	not pass	0.859	0.529	0.00111	<0.01	<1e-5	1.06e-06	-0.00495
cg11300971-rs28435799	Index_trio_id_267	cg18607468_rs2924935_father_age_when_he_dead	4	89640567	4	89619030	NA	NA	NA	not pass	0.859	0.529	0.00111	<0.01	<1e-5	1.06e-06	-0.00495
cg11300971-rs28435799	Index_trio_id_267	cg18607468_rs3017899_father_age_when_he_dead	4	89643997	4	89619030	NA	NA	NA	not pass	0.859	0.529	0.00111	<0.01	<1e-5	1.06e-06	-0.00495
cg11300971-rs28435799	Index_trio_id_267	cg18607468_rs3017905_father_age_when_he_dead	4	89632132	4	89619030	NA	NA	NA	not pass	0.859	0.529	0.00111	<0.01	<1e-5	1.06e-06	-0.00495
cg11300971-rs28435799	Index_trio_id_267	cg18607468_rs3017900_father_age_when_he_dead	4	89639466	4	89619030	NA	NA	NA	not pass	0.859	0.529	0.00111	<0.01	<1e-5	1.06e-06	-0.00495
cg13617441-rs150086885	Index_trio_id_299	cg13617441_rs150086885_elastic_net_whole_blood_NLRP2	3	34603830	3	34886005	NA	NA	NA	not pass	0.859	0.518	1.13	0.02176	2e-05	1.03e-06	4.32
cg13617441-rs150086885	Index_trio_id_299	cg13617441_rs143112310_elastic_net_whole_blood_NLRP2	3	34608412	3	34886005	NA	NA	NA	not pass	0.859	0.516	1.13	0.02176	2e-05	1.03e-06	4.32
cg13749113-rs34766318	Index_trio_id_353	cg16193862_rs148278052_folate_pathway_B6	15	24563376	15	24506381	NA	NA	NA	not pass	0.859	0.518	-0.061	<0.01	<1e-5	1.29e-05	0.25
cg17731524-rs180942685	Index_trio_id_483	cg23443127_rs180942685_income	11	97367736	3	75229143	NA	NA	NA	not pass	0.859	0.523	-0.0327	0.03264	3e-05	2.88e-07	0.131
cg24150532-rs2344743	Index_trio_id_489	cg24150532_rs9356630_mashr_whole_blood_SIRT1	6	170584499	6	170555276	NA	NA	NA	not pass	0.859	0.506	0.0763	<0.01	<1e-5	1.18e-07	0.47
cg24150532-rs2344743	Index_trio_id_489	cg24150532_rs7750948_mashr_whole_blood_SIRT1	6	170584481	6	170555276	NA	NA	NA	not pass	0.859	0.506	0.0763	<0.01	<1e-5	1.18e-07	0.47
cg24342013-rs3825417	Index_trio_id_513	cg27182551_rs12875750_sex	13	48843122	13	48892551	NA	NA	NA	not pass	0.859	0.517	0.0129	0.01088	1e-05	1.06e-05	-0.0548
cg24342013-rs3825417	Index_trio_id_513	cg27182551_rs1573601_sex	13	48876357	13	48892551	NA	NA	NA	not pass	0.859	0.509	0.013	0.02176	2e-05	1.46e-05	-0.054
cg24342013-rs3825417	Index_trio_id_513	cg27182551_rs1925744_sex	13	48839741	13	48892551	NA	NA	NA	not pass	0.859	0.517	0.0129	0.01088	1e-05	1.06e-05	-0.0548
cg24342013-rs3825417	Index_trio_id_513	cg27182551_rs1925745_sex	13	48840064	13	48892551	NA	NA	NA	not pass	0.859	0.517	0.0129	0.01088	1e-05	1.06e-05	-0.0548
cg24342013-rs3825417	Index_trio_id_513	cg27182551_rs2406933_sex	13	48873685	13	48892551	NA	NA	NA	not pass	0.859	0.523	-0.0124	<0.01	<1e-5	7.81e-06	0.0545
cg24342013-rs3825417	Index_trio_id_513	cg27182551_rs9535000_sex	13	48838619	13	48892551	NA	NA	NA	not pass	0.859	0.517	0.0129	0.01088	1e-05	1.06e-05	-0.0548
cg24342013-rs3825417	Index_trio_id_513	cg27182551_rs34217484_sex	13	48854550	13	48892551	NA	NA	NA	not pass	0.859	0.523	0.0124	<0.01	<1e-5	6.16e-06	-0.0551
cg24342013-rs3825417	Index_trio_id_513	cg27182551_rs3818455_sex	13	48830601	13	48892551	NA	NA	NA	not pass	0.859	0.517	0.0129	0.01088	1e-05	1.06e-05	-0.0548
cg24342013-rs3825417	Index_trio_id_513	cg27182551_rs61973349_sex	13	48874771	13	48892551	NA	NA	NA	not pass	0.859	0.509	0.013	0.02176	2e-05	1.46e-05	-0.054
cg24342013-rs3825417	Index_trio_id_513	cg27182551_rs9568026_sex	13	48854647	13	48892551	NA	NA	NA	not pass	0.859	0.523	0.0124	0.01088	1e-05	1.04e-05	-0.0538
cg24342013-rs3825417	Index_trio_id_513	cg27182551_rs9535003_sex	13	48846778	13	48892551	NA	NA	NA	not pass	0.859	0.523	0.0127	0.01088	1e-05	1.06e-05	-0.0548
cg24617313-rs6100232	Index_trio_id_187	cg07947033_rs73143239_FOETAL_DISTRESS	20	57367684	20	57426545	NA	NA	NA	not pass	0.859	0.504	0.0231	0.01088	1e-05	4.66e-06	0.0661
cg24617313-rs6100232	Index_trio_id_187	cg07947033_rs6070605_FOETAL_DISTRESS	20	57365598	20	57426545	NA	NA	NA	not pass	0.859	0.52	0.0224	<0.01	<1e-5	1.42e-05	0.0625
cg24617313-rs6100232	Index_trio_id_187	cg07947033_rs6070606_FOETAL_DISTRESS	20	57365842	20	57426545	NA	NA	NA	not pass	0.859	0.52	0.0224	<0.01	<1e-5	1.07e-05	0.0634
cg24617313-rs6100232	Index_trio_id_187	cg07947033_rs6026525_FOETAL_DISTRESS	20	57371969	20	57426545	NA	NA	NA	not pass	0.859	0.503	0.0227	<0.01	<1e-5	1.2e-05	0.064
cg24617313-rs6100232	Index_trio_id_187	cg07947033_rs6026522_FOETAL_DISTRESS	20	57366400	20	57426545	NA	NA	NA	not pass	0.859	0.52	0.0224	<0.01	<1e-5	1.07e-05	0.0634
cg26083330-rs2344095	Index_trio_id_306	cg22510412_rs7266245_gestation_final	20	36081966	20	36149121	NA	NA	NA	not pass	0.859	0.496	0.00966	0.02176	2e-05	1.12e-05	-0.0296
cg17826594-rs11583680	Index_trio_id_393	cg17826594_rs11206510_folate_pathway_B12	1	55496039	1	55506014	NA	NA	NA	not pass	0.86	0.533	0.000754	0.02176	2e-05	1.78e-05	0.00364
cg09281626-rs2047102	Index_trio_id_237	cg09281626_rs7966475_folate_pathway_B12	12	49569025	12	49527755	NA	NA	NA	not pass	0.86	0.534	-0.00104	0.01088	1e-05	9.17e-06	0.00397
cg14907738-rs12609079	Index_trio_id_341	cg14907738_rs12609079_night_hours	19	1911803	19	1456246	NA	NA	NA	not pass	0.86	0.534	-0.00507	0.01088	1e-05	2.01e-05	-0.0179
cg00259549-rs9314423	Index_trio_id_471	cg23424125_rs11774974_age	8	1123532	8	1494546	NA	NA	NA	not pass	0.868	0.553	0.000879	<0.01	<1e-5	5.13e-06	0.00416
cg00259549-rs9314423	Index_trio_id_471	cg23424125_rs13267567_age	8	1124032	8	1494546	NA	NA	NA	not pass	0.868	0.552	0.000881	<0.01	<1e-5	1.16e-05	0.00399
cg00259549-rs9314423	Index_trio_id_471	cg23424125_rs13268317_age	8	1123909	8	1494546	NA	NA	NA	not pass	0.868	0.553	0.000879	<0.01	<1e-5	5.13e-06	0.00416
cg00259549-rs9314423	Index_trio_id_471	cg23424125_rs7822337_age	8	1091202	8	1494546	NA	NA	NA	not pass	0.868	0.585	-0.000804	<0.01	<1e-5	1.02e-06	0.00441
cg00369443-rs117775152	Index_trio_id_11	cg00369443_rs4909158_exposure_home_no_4SD_check	7	158052399	7	157918647	NA	NA	NA	not pass	0.868	0.592	-0.0681	0.02176	2e-05	7.32e-06	0.272
cg01913022-rs181049495	Index_trio_id_29	cg01913022_rs181049495_elastic_net_whole_blood_NLRP2	4	116487900	7	30740409	NA	NA	NA	not pass	0.868	0.572	-2.16	<0.01	<1e-5	4.27e-09	-11.4
cg02883082-rs115356417	Index_trio_id_33	cg02883082_rs115356417_EggsFREQ	5	107156798	10	130378709	NA	NA	NA	not pass	0.868	0.582	0.0159	<0.01	<1e-5	1.97e-08	-0.176
cg02883082-rs115356417	Index_trio_id_34	cg02883082_rs115356417_elastic_net_whole_blood_NLRP2	5	107156798	10	130378709	NA	NA	NA	not pass	0.868	0.606	-1.53	<0.01	<1e-5	1.12e-09	3.94
cg02883082-rs115356417	Index_trio_id_38	cg02883082_rs115356417_FruitFREQ	5	107156798	10	130378709	NA	NA	NA	not pass	0.868	0.617	0.0211	<0.01	<1e-5	6.7e-09	0.183
cg02883082-rs115356417	Index_trio_id_39	cg02883082_rs115356417_income	5	107156798	10	130378709	NA	NA	NA	not pass	0.868	0.614	-0.0241	<0.01	<1e-5	9.03e-09	-0.207
cg02883082-rs115356417	Index_trio_id_42	cg02883082_rs115356417_n_people_sharing_household	5	107156798	10	130378709	NA	NA	NA	not pass	0.868	0.623	0.0217	<0.01	<1e-5	1.93e-09	-0.164
cg02883082-rs117768880	Index_trio_id_47	cg02883082_rs117768880_ever_smoke	8	36836502	10	130378709	NA	NA	NA	not pass	0.868	0.55	-0.0602	<0.01	<1e-5	6.14e-08	0.158
cg02883082-rs117768880	Index_trio_id_50	cg02883082_rs117768880_mashr_whole_blood_TET2	8	36836502	10	130378709	NA	NA	NA	not pass	0.868	0.55	-1.76	<0.01	<1e-5	2.5e-15	-14.8
cg03025285-rs75993254	Index_trio_id_57	cg03025285_rs79816512_elastic_net_whole_blood_NLRP7	11	97372566	8	19752474	NA	NA	NA	not pass	0.868	0.624	0.562	<0.01	<1e-5	3.33e-07	2.32
cg03025285-rs75993254	Index_trio_id_57	cg03025285_rs117396230_elastic_net_whole_blood_NLRP7	11	97370648	8	19752474	NA	NA	NA	not pass	0.868	0.624	0.562	<0.01	<1e-5	2.47e-07	2.35
cg03025285-rs75993254	Index_trio_id_57	cg03025285_rs79391052_elastic_net_whole_blood_NLRP7	11	97385814	8	19752474	NA	NA	NA	not pass	0.868	0.634	0.546	<0.01	<1e-5	2.33e-07	2.38
cg03025285-rs75993254	Index_trio_id_57	cg03025285_rs117709668_elastic_net_whole_blood_NLRP7	11	97370709	8	19752474	NA	NA	NA	not pass	0.868	0.634	0.546	<0.01	<1e-5	2.47e-07	2.35
cg03025285-rs75993254	Index_trio_id_57	cg03025285_rs117890111_elastic_net_whole_blood_NLRP7	11	97376692	8	19752474	NA	NA	NA	not pass	0.868	0.634	0.546	<0.01	<1e-5	3.33e-07	2.32
cg03025285-rs75993254	Index_trio_id_57	cg03025285_rs138878225_elastic_net_whole_blood_NLRP7	11	97383256	8	19752474	NA	NA	NA	not pass	0.868	0.634	0.546	<0.01	<1e-5	3.33e-07	2.32
cg03025285-rs75993254	Index_trio_id_57	cg03025285_rs79337174_elastic_net_whole_blood_NLRP7	11	97392453	8	19752474	NA	NA	NA	not pass	0.868	0.634	0.546	<0.01	<1e-5	1.74e-07	2.41
cg03025285-rs75993254	Index_trio_id_57	cg03025285_rs73532595_elastic_net_whole_blood_NLRP7	11	97395583	8	19752474	NA	NA	NA	not pass	0.868	0.624	0.562	<0.01	<1e-5	2.33e-07	2.38
cg03025285-rs75993254	Index_trio_id_57	cg03025285_rs75993254_elastic_net_whole_blood_NLRP7	11	97391360	8	19752474	NA	NA	NA	not pass	0.868	0.634	0.546	<0.01	<1e-5	1.74e-07	2.41
cg03025285-rs75993254	Index_trio_id_57	cg03025285_rs77459416_elastic_net_whole_blood_NLRP7	11	97373747	8	19752474	NA	NA	NA	not pass	0.868	0.634	0.546	<0.01	<1e-5	3.33e-07	2.32
cg03025285-rs75993254	Index_trio_id_57	cg03025285_rs78329071_elastic_net_whole_blood_NLRP7	11	97388983	8	19752474	NA	NA	NA	not pass	0.868	0.634	0.546	<0.01	<1e-5	2.33e-07	2.38
cg03025285-rs75993254	Index_trio_id_57	cg03025285_rs77741484_elastic_net_whole_blood_NLRP7	11	97370026	8	19752474	NA	NA	NA	not pass	0.868	0.634	0.546	<0.01	<1e-5	3.33e-07	2.32
cg03025285-rs75993254	Index_trio_id_57	cg03025285_rs17215138_elastic_net_whole_blood_NLRP7	11	97385245	8	19752474	NA	NA	NA	not pass	0.868	0.634	0.546	<0.01	<1e-5	3.33e-07	2.32
cg03025285-rs75993254	Index_trio_id_58	cg03025285_rs117278321_mashr_whole_blood_TET2	11	97368288	8	19752474	NA	NA	NA	not pass	0.868	0.597	-0.814	<0.01	<1e-5	8.55e-08	-3.71
cg03025285-rs75993254	Index_trio_id_58	cg03025285_rs17287137_mashr_whole_blood_TET2	11	97364180	8	19752474	NA	NA	NA	not pass	0.868	0.597	-0.814	<0.01	<1e-5	8.55e-08	-3.71
cg03025285-rs75993254	Index_trio_id_58	cg03025285_rs74953876_mashr_whole_blood_TET2	11	97363240	8	19752474	NA	NA	NA	not pass	0.868	0.597	-0.814	<0.01	<1e-5	8.55e-08	-3.71
cg03025285-rs75993254	Index_trio_id_58	cg03025285_rs78575227_mashr_whole_blood_TET2	11	97359700	8	19752474	NA	NA	NA	not pass	0.868	0.597	-0.814	<0.01	<1e-5	8.46e-08	-3.71
cg03025285-rs75993254	Index_trio_id_58	cg03025285_rs77572104_mashr_whole_blood_TET2	11	97361576	8	19752474	NA	NA	NA	not pass	0.868	0.597	-0.814	<0.01	<1e-5	8.55e-08	-3.71
cg03322921-rs114504722	Index_trio_id_74	cg03322921_rs114504722_MeatFREQ	2	71713427	2	71755716	NA	NA	NA	not pass	0.868	0.64	-0.0293	<0.01	<1e-5	3.6e-22	0.164
cg03322921-rs114727975	Index_trio_id_76	cg03322921_rs114727975_DairyFREQ	4	159675796	2	71755716	NA	NA	NA	not pass	0.868	0.615	0.0303	<0.01	<1e-5	6.9e-08	-0.111
cg03322921-rs114727975	Index_trio_id_76	cg03322921_rs188446019_DairyFREQ	4	159658911	2	71755716	NA	NA	NA	not pass	0.868	0.615	0.0303	<0.01	<1e-5	9.62e-08	-0.109
cg03322921-rs114727975	Index_trio_id_88	cg03322921_rs114727975_mob	4	159675796	2	71755716	NA	NA	NA	not pass	0.868	0.636	-0.00349	<0.01	<1e-5	9.68e-12	0.0447
cg03322921-rs114727975	Index_trio_id_88	cg03322921_rs188446019_mob	4	159658911	2	71755716	NA	NA	NA	not pass	0.868	0.636	-0.00349	<0.01	<1e-5	5.43e-12	0.0452
cg03494825-rs28812830	Index_trio_id_99	cg03494825_rs11776082_depression_F	8	901237	8	832260	NA	NA	NA	not pass	0.868	0.551	0.0496	<0.01	<1e-5	7.29e-06	-0.225
cg03494825-rs28812830	Index_trio_id_99	cg03494825_rs17667613_depression_F	8	902064	8	832260	NA	NA	NA	not pass	0.868	0.542	0.0508	<0.01	<1e-5	7.02e-06	-0.225
cg03494825-rs28812830	Index_trio_id_99	cg03494825_rs13253109_depression_F	8	902638	8	832260	NA	NA	NA	not pass	0.868	0.551	0.0496	<0.01	<1e-5	8.14e-06	-0.224
cg03494825-rs28812830	Index_trio_id_99	cg03494825_rs883779_depression_F	8	898845	8	832260	NA	NA	NA	not pass	0.868	0.551	0.0496	<0.01	<1e-5	8.92e-06	-0.223
cg03498762-rs7306188	Index_trio_id_102	cg03498762_rs7960471_birth_seasonsummer	12	9628537	12	9810749	NA	NA	NA	not pass	0.868	0.615	0.00796	0.02176	2e-05	1.1e-05	0.0533
cg03614274-rs139364485	Index_trio_id_104	cg03614274_rs138773419_elastic_net_whole_blood_NLRP7	16	1578999	2	47040121	NA	NA	NA	not pass	0.868	0.592	0.464	0.03264	3e-05	3.81e-07	3.4
cg03614274-rs139364485	Index_trio_id_104	cg03614274_rs142607578_elastic_net_whole_blood_NLRP7	16	1639029	2	47040121	NA	NA	NA	not pass	0.868	0.592	0.464	0.03264	3e-05	4.35e-07	3.38
cg03614274-rs139364485	Index_trio_id_104	cg03614274_rs193239954_elastic_net_whole_blood_NLRP7	16	1663156	2	47040121	NA	NA	NA	not pass	0.868	0.592	0.464	0.03264	3e-05	4.35e-07	3.38
cg03614274-rs139364485	Index_trio_id_104	cg03614274_rs180758804_elastic_net_whole_blood_NLRP7	16	1638450	2	47040121	NA	NA	NA	not pass	0.868	0.592	0.464	0.03264	3e-05	4.35e-07	3.38
cg03664700-rs1004574	Index_trio_id_109	cg03664700_rs11160595_birthweight_final_with_sex_gest_corrected	14	101143506	14	101371591	NA	NA	NA	not pass	0.868	0.601	-7.78e-05	0.03264	3e-05	1.37e-05	0.000298
cg03664700-rs1004574	Index_trio_id_109	cg03664700_rs2400936_birthweight_final_with_sex_gest_corrected	14	101145548	14	101371591	NA	NA	NA	not pass	0.868	0.601	-7.78e-05	0.03264	3e-05	1.37e-05	0.000298
cg03664700-rs1004574	Index_trio_id_109	cg03664700_rs911337_birthweight_final_with_sex_gest_corrected	14	101145179	14	101371591	NA	NA	NA	not pass	0.868	0.601	-7.78e-05	0.03264	3e-05	1.37e-05	0.000298
cg03664700-rs117892525	Index_trio_id_110	cg03664700_rs117892525_father_ever	14	101699468	14	101371591	NA	NA	NA	not pass	0.868	0.617	-0.035	<0.01	<1e-5	4.33e-07	0.205
cg03664700-rs117892525	Index_trio_id_110	cg03664700_rs80041283_father_ever	14	101692837	14	101371591	NA	NA	NA	not pass	0.868	0.617	-0.035	<0.01	<1e-5	1.52e-07	0.215
cg03664700-rs117892525	Index_trio_id_110	cg03664700_rs4906079_father_ever	14	101689486	14	101371591	NA	NA	NA	not pass	0.868	0.596	-0.0395	<0.01	<1e-5	2.17e-09	0.236
cg03664700-rs117892525	Index_trio_id_111	cg03664700_rs117892525_father_smoker_before_preg	14	101699468	14	101371591	NA	NA	NA	not pass	0.868	0.638	-0.0329	<0.01	<1e-5	3.02e-07	0.21
cg03664700-rs117892525	Index_trio_id_111	cg03664700_rs80041283_father_smoker_before_preg	14	101692837	14	101371591	NA	NA	NA	not pass	0.868	0.638	-0.0329	<0.01	<1e-5	1.05e-07	0.22
cg03664700-rs117892525	Index_trio_id_111	cg03664700_rs4906079_father_smoker_before_preg	14	101689486	14	101371591	NA	NA	NA	not pass	0.868	0.63	-0.0357	<0.01	<1e-5	1.5e-09	0.24
cg04100284-rs148979971	Index_trio_id_118	cg04100284_rs148979971_elastic_net_whole_blood_ZNF445	6	99402211	22	39486356	NA	NA	NA	not pass	0.868	0.642	0.589	<0.01	<1e-5	9.74e-07	-7.57
cg04100284-rs148979971	Index_trio_id_121	cg04100284_rs148979971_FruitFREQ	6	99402211	22	39486356	NA	NA	NA	not pass	0.868	0.579	-0.00773	0.010887	1e-05	1.35e-08	0.133
cg04100284-rs148979971	Index_trio_id_125	cg04100284_rs148979971_SIMD_quantile	6	99402211	22	39486356	NA	NA	NA	not pass	0.868	0.609	-0.0166	<0.01	<1e-5	1.19e-25	0.198
cg04100284-rs148979971	Index_trio_id_127	cg04100284_rs148979971_VigorousActH_log_trans_4SD_checked	6	99402211	22	39486356	NA	NA	NA	not pass	0.868	0.583	0.0113	<0.01	<1e-5	1.02e-18	-0.167
cg04100284-rs72994092	Index_trio_id_137	cg04100284_rs72994092_mother_age_when_born	19	15527934	22	39486356	NA	NA	NA	not pass	0.868	0.625	-0.00264	<0.01	<1e-5	1.79e-07	0.0256
cg04975775-rs3781956	Index_trio_id_162	cg04975775_rs12272464_VegFREQ	11	1936712	11	2019587	NA	NA	NA	not pass	0.868	0.614	-0.0045	<0.01	<1e-5	3.18e-06	0.027
cg05491587-rs12454685	Index_trio_id_171	cg05491587_rs2364973_folate_pathway_B12	18	77766801	18	77659695	NA	NA	NA	not pass	0.868	0.583	-0.0015	0.03264	3e-05	1.91e-05	-0.00837
cg06163629-rs6100252	Index_trio_id_180	cg06163629_rs73306256_DairyFREQ	20	57430477	20	57414884	NA	NA	NA	not pass	0.868	0.55	-0.00331	0.02176	2e-05	9.66e-06	0.018
cg06163629-rs6100252	Index_trio_id_180	cg06163629_rs6015389_DairyFREQ	20	57426726	20	57414884	NA	NA	NA	not pass	0.868	0.568	-0.00317	<0.01	<1e-5	5.01e-06	0.0186
cg06163629-rs6100252	Index_trio_id_180	cg06163629_rs6026561_DairyFREQ	20	57427132	20	57414884	NA	NA	NA	not pass	0.868	0.561	-0.00323	<0.01	<1e-5	5.01e-06	0.0186
cg06163629-rs6100252	Index_trio_id_180	cg06163629_rs6128441_DairyFREQ	20	57402992	20	57414884	NA	NA	NA	not pass	0.868	0.578	0.00297	0.02176	2e-05	5.89e-06	-0.0172
cg06163629-rs6100252	Index_trio_id_180	cg06163629_rs6026547_DairyFREQ	20	57403529	20	57414884	NA	NA	NA	not pass	0.868	0.578	0.00297	0.02176	2e-05	5.89e-06	-0.0172
cg06163629-rs6100252	Index_trio_id_180	cg06163629_rs4812037_DairyFREQ	20	57410978	20	57414884	NA	NA	NA	not pass	0.868	0.603	0.00278	0.02176	2e-05	6.66e-06	-0.0171
cg06163629-rs6100252	Index_trio_id_180	cg06163629_rs6026549_DairyFREQ	20	57409504	20	57414884	NA	NA	NA	not pass	0.868	0.603	0.00278	0.02176	2e-05	6.66e-06	-0.0171
cg06163629-rs6100252	Index_trio_id_180	cg06163629_rs3761264_DairyFREQ	20	57413371	20	57414884	NA	NA	NA	not pass	0.868	0.603	0.00278	0.02176	2e-05	6.66e-06	-0.0171
cg06232315-rs59694261	Index_trio_id_193	cg06232315_rs59694261_iresh_sig_serum_folate	8	143047639	8	142346252	NA	NA	NA	not pass	0.868	0.644	0.334	0.03264	3e-05	1.28e-05	2.91
cg06232315-rs59694261	Index_trio_id_194	cg06232315_rs59694261_one_carbon_PC1	8	143047639	8	142346252	NA	NA	NA	not pass	0.868	0.566	-0.0875	0.01088	1e-05	1.68e-05	0.503
cg06273398-rs79913120	Index_trio_id_200	cg06273398_rs79913120_elastic_net_whole_blood_PADI6	9	78129650	9	79057230	NA	NA	NA	not pass	0.868	0.569	0.0636	0.02176	2e-05	2.69e-06	-0.416
cg06620200-rs144383242	Index_trio_id_207	cg06620200_rs144383242_age	6	79489625	19	54190235	NA	NA	NA	not pass	0.868	0.591	-0.00253	0.02176	2e-05	1.75e-07	-0.0122
cg07040013-rs76495563	Index_trio_id_216	cg07040013_rs11017158_menarche	10	132045911	10	132099553	NA	NA	NA	not pass	0.868	0.567	-0.067	0.01088	1e-05	1.12e-05	0.347
cg07040013-rs76495563	Index_trio_id_216	cg07040013_rs10829718_menarche	10	132045148	10	132099553	NA	NA	NA	not pass	0.868	0.567	-0.067	0.01088	1e-05	1.12e-05	0.347
cg08350488-rs78147338	Index_trio_id_228	cg08350488_rs113586595_mother_current	6	160771323	6	160427501	NA	NA	NA	not pass	0.868	0.591	0.0516	<0.01	<1e-5	3.5e-06	0.314
cg08350488-rs78147338	Index_trio_id_228	cg08350488_rs2063192_mother_current	6	160801148	6	160427501	NA	NA	NA	not pass	0.868	0.64	0.0424	<0.01	<1e-5	5.19e-06	0.308
cg08350488-rs9355287	Index_trio_id_227	cg08350488_rs9355287_mother_current	6	160847869	6	160427501	NA	NA	NA	not pass	0.868	0.633	0.0432	<0.01	<1e-5	2.58e-06	0.317
cg11078090-rs11016549	Index_trio_id_257	cg11078090_rs11016549_EggsFREQ	10	130704170	1	23878540	NA	NA	NA	not pass	0.868	0.615	-0.0182	0.02176	2e-05	3.99e-06	-0.184
cg11078090-rs11016549	Index_trio_id_259	cg11078090_rs11016549_live_with_spouse	10	130704170	1	23878540	NA	NA	NA	not pass	0.868	0.579	-0.049	0.02176	2e-05	1.42e-05	-0.298
cg11300971-rs28435799	Index_trio_id_261	cg11300971_rs1063143_depression_F	4	89629000	4	89619038	NA	NA	NA	not pass	0.868	0.556	0.0289	0.03264	3e-05	9.79e-06	-0.134
cg11300971-rs62310042	Index_trio_id_264	cg18607468_rs12641473_father_age_when_born	4	89331231	4	89619030	NA	NA	NA	not pass	0.868	0.542	-0.00141	<0.01	<1e-5	4.83e-06	-0.00732
cg11300971-rs62310042	Index_trio_id_264	cg18607468_rs12641463_father_age_when_born	4	89331050	4	89619030	NA	NA	NA	not pass	0.868	0.542	-0.00141	<0.01	<1e-5	4.83e-06	-0.00732
cg14497054-rs150327843	Index_trio_id_314	cg14497054_rs4129127_sex	12	34698294	12	34261116	NA	NA	NA	not pass	0.868	0.634	-0.0731	0.03264	3e-05	1.41e-05	-0.424
cg14497054-rs80065883	Index_trio_id_309	cg14497054_rs77275873_mashr_whole_blood_TLE6	12	33941730	12	34261116	NA	NA	NA	not pass	0.868	0.645	-0.351	0.03264	3e-05	1.56e-05	-1.6
cg14497054-rs80065883	Index_trio_id_309	cg14497054_rs77083999_mashr_whole_blood_TLE6	12	33972442	12	34261116	NA	NA	NA	not pass	0.868	0.645	-0.351	0.03264	3e-05	1.56e-05	-1.6
cg14497054-rs80065883	Index_trio_id_309	cg14497054_rs138930161_mashr_whole_blood_TLE6	12	33986596	12	34261116	NA	NA	NA	not pass	0.868	0.645	-0.351	0.03264	3e-05	1.56e-05	-1.6
cg14497054-rs80065883	Index_trio_id_309	cg14497054_rs112314947_mashr_whole_blood_TLE6	12	33937136	12	34261116	NA	NA	NA	not pass	0.868	0.645	-0.351	<0.01	<1e-5	5.87e-06	-1.67
cg14497054-rs80065883	Index_trio_id_309	cg14497054_rs148794418_mashr_whole_blood_TLE6	12	33929402	12	34261116	NA	NA	NA	not pass	0.868	0.645	-0.351	0.03264	3e-05	1.56e-05	-1.6
cg14497054-rs80065883	Index_trio_id_309	cg14497054_rs9943788_mashr_whole_blood_TLE6	12	33935565	12	34261116	NA	NA	NA	not pass	0.868	0.645	-0.351	<0.01	<1e-5	5.87e-06	-1.67
cg14497054-rs80065883	Index_trio_id_309	cg14497054_rs74550412_mashr_whole_blood_TLE6	12	33911155	12	34261116	NA	NA	NA	not pass	0.868	0.645	-0.351	0.03264	3e-05	1.56e-05	-1.6
cg14497054-rs80065883	Index_trio_id_309	cg14497054_rs9943789_mashr_whole_blood_TLE6	12	33935601	12	34261116	NA	NA	NA	not pass	0.868	0.645	-0.351	0.03264	3e-05	1.56e-05	-1.6
cg14497054-rs80065883	Index_trio_id_309	cg14497054_rs138555355_mashr_whole_blood_TLE6	12	33875799	12	34261116	NA	NA	NA	not pass	0.868	0.6	-0.401	0.03264	3e-05	1.56e-05	-1.6
cg14497054-rs80065883	Index_trio_id_309	cg14497054_rs115316665_mashr_whole_blood_TLE6	12	33882776	12	34261116	NA	NA	NA	not pass	0.868	0.6	-0.401	0.03264	3e-05	1.56e-05	-1.6
cg14497054-rs80065883	Index_trio_id_309	cg14497054_rs115019847_mashr_whole_blood_TLE6	12	33971625	12	34261116	NA	NA	NA	not pass	0.868	0.645	-0.351	<0.01	<1e-5	8.2e-06	-1.67
cg14497054-rs80065883	Index_trio_id_309	cg14497054_rs76622684_mashr_whole_blood_TLE6	12	33919816	12	34261116	NA	NA	NA	not pass	0.868	0.645	-0.351	0.03264	3e-05	1.56e-05	-1.6
cg14497054-rs80065883	Index_trio_id_309	cg14497054_rs116176112_mashr_whole_blood_TLE6	12	33914932	12	34261116	NA	NA	NA	not pass	0.868	0.645	-0.351	0.03264	3e-05	1.56e-05	-1.6
cg14497054-rs80065883	Index_trio_id_309	cg14497054_rs141142934_mashr_whole_blood_TLE6	12	33841345	12	34261116	NA	NA	NA	not pass	0.868	0.6	-0.401	0.03264	3e-05	1.56e-05	-1.6
cg14497054-rs80065883	Index_trio_id_309	cg14497054_rs138597545_mashr_whole_blood_TLE6	12	33833048	12	34261116	NA	NA	NA	not pass	0.868	0.6	-0.401	0.03264	3e-05	1.56e-05	-1.6
cg14497054-rs80065883	Index_trio_id_309	cg14497054_rs74445523_mashr_whole_blood_TLE6	12	33914173	12	34261116	NA	NA	NA	not pass	0.868	0.645	-0.351	0.03264	3e-05	1.56e-05	-1.6
cg14497054-rs80065883	Index_trio_id_309	cg14497054_rs142854735_mashr_whole_blood_TLE6	12	33981473	12	34261116	NA	NA	NA	not pass	0.868	0.645	-0.351	0.03264	3e-05	1.56e-05	-1.6
cg14497054-rs80065883	Index_trio_id_309	cg14497054_rs74865099_mashr_whole_blood_TLE6	12	33904556	12	34261116	NA	NA	NA	not pass	0.868	0.645	-0.351	0.03264	3e-05	1.56e-05	-1.6
cg14497054-rs80065883	Index_trio_id_309	cg14497054_rs80065883_mashr_whole_blood_TLE6	12	33968789	12	34261116	NA	NA	NA	not pass	0.868	0.645	-0.351	<0.01	<1e-5	8.2e-06	-1.67
cg14497054-rs80065883	Index_trio_id_309	cg14497054_rs144580407_mashr_whole_blood_TLE6	12	33840993	12	34261116	NA	NA	NA	not pass	0.868	0.6	-0.401	0.03264	3e-05	1.56e-05	-1.6
cg14497054-rs80065883	Index_trio_id_309	cg14497054_rs143958675_mashr_whole_blood_TLE6	12	33843541	12	34261116	NA	NA	NA	not pass	0.868	0.6	-0.401	0.03264	3e-05	1.56e-05	-1.6
cg14497054-rs80065883	Index_trio_id_309	cg14497054_rs115253399_mashr_whole_blood_TLE6	12	33956486	12	34261116	NA	NA	NA	not pass	0.868	0.645	-0.351	0.03264	3e-05	1.56e-05	-1.6
cg14497054-rs80065883	Index_trio_id_309	cg14497054_rs141699505_mashr_whole_blood_TLE6	12	33887614	12	34261116	NA	NA	NA	not pass	0.868	0.6	-0.401	0.03264	3e-05	1.56e-05	-1.6
cg14497054-rs80065883	Index_trio_id_309	cg14497054_rs116159116_mashr_whole_blood_TLE6	12	33924595	12	34261116	NA	NA	NA	not pass	0.868	0.645	-0.351	0.03264	3e-05	1.56e-05	-1.6
cg14497054-rs80065883	Index_trio_id_309	cg14497054_rs77395622_mashr_whole_blood_TLE6	12	33970773	12	34261116	NA	NA	NA	not pass	0.868	0.645	-0.351	<0.01	<1e-5	8.2e-06	-1.67
cg14497054-rs80065883	Index_trio_id_309	cg14497054_rs116348528_mashr_whole_blood_TLE6	12	33974663	12	34261116	NA	NA	NA	not pass	0.868	0.645	-0.351	0.03264	3e-05	1.56e-05	-1.6
cg14497054-rs80065883	Index_trio_id_309	cg14497054_rs78496397_mashr_whole_blood_TLE6	12	33912295	12	34261116	NA	NA	NA	not pass	0.868	0.645	-0.351	0.03264	3e-05	1.56e-05	-1.6
cg14497054-rs80065883	Index_trio_id_309	cg14497054_rs146086234_mashr_whole_blood_TLE6	12	33926857	12	34261116	NA	NA	NA	not pass	0.868	0.645	-0.351	0.03264	3e-05	1.56e-05	-1.6
cg14497054-rs80065883	Index_trio_id_309	cg14497054_rs143064850_mashr_whole_blood_TLE6	12	33912386	12	34261116	NA	NA	NA	not pass	0.868	0.645	-0.351	0.03264	3e-05	1.56e-05	-1.6
cg14497054-rs80065883	Index_trio_id_309	cg14497054_rs79100854_mashr_whole_blood_TLE6	12	33960650	12	34261116	NA	NA	NA	not pass	0.868	0.645	-0.351	<0.01	<1e-5	5.78e-06	-1.67
cg14497054-rs80065883	Index_trio_id_309	cg14497054_rs114395935_mashr_whole_blood_TLE6	12	33970025	12	34261116	NA	NA	NA	not pass	0.868	0.645	-0.351	0.03264	3e-05	1.56e-05	-1.6
cg14497054-rs80065883	Index_trio_id_309	cg14497054_rs114709409_mashr_whole_blood_TLE6	12	33856249	12	34261116	NA	NA	NA	not pass	0.868	0.6	-0.401	0.03264	3e-05	1.56e-05	-1.6
cg14497054-rs80065883	Index_trio_id_309	cg14497054_rs148718054_mashr_whole_blood_TLE6	12	33956637	12	34261116	NA	NA	NA	not pass	0.868	0.645	-0.351	0.03264	3e-05	1.56e-05	-1.6
cg14497054-rs80065883	Index_trio_id_309	cg14497054_rs114840714_mashr_whole_blood_TLE6	12	33915005	12	34261116	NA	NA	NA	not pass	0.868	0.645	-0.351	0.03264	3e-05	1.56e-05	-1.6
cg14497054-rs80065883	Index_trio_id_309	cg14497054_rs193026916_mashr_whole_blood_TLE6	12	33994959	12	34261116	NA	NA	NA	not pass	0.868	0.645	-0.351	0.03264	3e-05	1.56e-05	-1.6
cg14497054-rs80065883	Index_trio_id_309	cg14497054_rs144271594_mashr_whole_blood_TLE6	12	33844222	12	34261116	NA	NA	NA	not pass	0.868	0.6	-0.401	0.03264	3e-05	1.56e-05	-1.6
cg14497054-rs80065883	Index_trio_id_309	cg14497054_rs148796396_mashr_whole_blood_TLE6	12	33873623	12	34261116	NA	NA	NA	not pass	0.868	0.6	-0.401	0.03264	3e-05	1.56e-05	-1.6
cg14497054-rs80065883	Index_trio_id_309	cg14497054_rs145154351_mashr_whole_blood_TLE6	12	33854593	12	34261116	NA	NA	NA	not pass	0.868	0.6	-0.401	0.03264	3e-05	1.56e-05	-1.6
cg14497054-rs80065883	Index_trio_id_309	cg14497054_rs139138887_mashr_whole_blood_TLE6	12	33996185	12	34261116	NA	NA	NA	not pass	0.868	0.645	-0.351	0.03264	3e-05	1.56e-05	-1.6
cg14497054-rs80065883	Index_trio_id_309	cg14497054_rs142638174_mashr_whole_blood_TLE6	12	33841181	12	34261116	NA	NA	NA	not pass	0.868	0.6	-0.401	0.03264	3e-05	1.56e-05	-1.6
cg14497054-rs80065883	Index_trio_id_309	cg14497054_rs139550965_mashr_whole_blood_TLE6	12	33894836	12	34261116	NA	NA	NA	not pass	0.868	0.6	-0.401	0.03264	3e-05	1.56e-05	-1.6
cg14497054-rs80065883	Index_trio_id_309	cg14497054_rs146769751_mashr_whole_blood_TLE6	12	33913977	12	34261116	NA	NA	NA	not pass	0.868	0.645	-0.351	0.03264	3e-05	1.56e-05	-1.6
cg14497054-rs80065883	Index_trio_id_309	cg14497054_rs13343208_mashr_whole_blood_TLE6	12	33959400	12	34261116	NA	NA	NA	not pass	0.868	0.645	-0.351	<0.01	<1e-5	5.78e-06	-1.67
cg14497054-rs80065883	Index_trio_id_309	cg14497054_rs7960347_mashr_whole_blood_TLE6	12	33932471	12	34261116	NA	NA	NA	not pass	0.868	0.645	-0.351	<0.01	<1e-5	5.87e-06	-1.67
cg14497054-rs80065883	Index_trio_id_309	cg14497054_rs147810572_mashr_whole_blood_TLE6	12	33849459	12	34261116	NA	NA	NA	not pass	0.868	0.6	-0.401	0.03264	3e-05	1.56e-05	-1.6
cg14497054-rs80065883	Index_trio_id_309	cg14497054_rs138308642_mashr_whole_blood_TLE6	12	33972537	12	34261116	NA	NA	NA	not pass	0.868	0.645	-0.351	0.03264	3e-05	1.56e-05	-1.6
cg14497054-rs80065883	Index_trio_id_309	cg14497054_rs140345738_mashr_whole_blood_TLE6	12	33926517	12	34261116	NA	NA	NA	not pass	0.868	0.645	-0.351	0.03264	3e-05	1.56e-05	-1.6
cg14497054-rs80065883	Index_trio_id_309	cg14497054_rs75455742_mashr_whole_blood_TLE6	12	33923895	12	34261116	NA	NA	NA	not pass	0.868	0.645	-0.351	0.03264	3e-05	1.56e-05	-1.6
cg14497054-rs80065883	Index_trio_id_309	cg14497054_rs140959040_mashr_whole_blood_TLE6	12	33946490	12	34261116	NA	NA	NA	not pass	0.868	0.645	-0.351	0.03264	3e-05	1.56e-05	-1.6
cg14497054-rs80065883	Index_trio_id_309	cg14497054_rs76122130_mashr_whole_blood_TLE6	12	33938176	12	34261116	NA	NA	NA	not pass	0.868	0.645	-0.351	<0.01	<1e-5	5.87e-06	-1.67
cg14497054-rs80065883	Index_trio_id_309	cg14497054_rs144978348_mashr_whole_blood_TLE6	12	33922897	12	34261116	NA	NA	NA	not pass	0.868	0.645	-0.351	0.03264	3e-05	1.56e-05	-1.6
cg14497054-rs80065883	Index_trio_id_309	cg14497054_rs145058512_mashr_whole_blood_TLE6	12	33890845	12	34261116	NA	NA	NA	not pass	0.868	0.6	-0.401	0.03264	3e-05	1.56e-05	-1.6
cg14497054-rs80065883	Index_trio_id_309	cg14497054_rs142583101_mashr_whole_blood_TLE6	12	33942798	12	34261116	NA	NA	NA	not pass	0.868	0.645	-0.351	0.03264	3e-05	1.56e-05	-1.6
cg14497054-rs80065883	Index_trio_id_309	cg14497054_rs74524574_mashr_whole_blood_TLE6	12	33847520	12	34261116	NA	NA	NA	not pass	0.868	0.6	-0.401	0.03264	3e-05	1.56e-05	-1.6
cg14497054-rs80065883	Index_trio_id_309	cg14497054_rs139562308_mashr_whole_blood_TLE6	12	33952177	12	34261116	NA	NA	NA	not pass	0.868	0.645	-0.351	0.03264	3e-05	1.56e-05	-1.6
cg14497054-rs80065883	Index_trio_id_309	cg14497054_rs142997339_mashr_whole_blood_TLE6	12	33930681	12	34261116	NA	NA	NA	not pass	0.868	0.645	-0.351	0.03264	3e-05	1.56e-05	-1.6
cg14497054-rs80065883	Index_trio_id_309	cg14497054_rs79059127_mashr_whole_blood_TLE6	12	33913209	12	34261116	NA	NA	NA	not pass	0.868	0.645	-0.351	0.03264	3e-05	1.56e-05	-1.6
cg14497054-rs80065883	Index_trio_id_309	cg14497054_rs143756473_mashr_whole_blood_TLE6	12	33938773	12	34261116	NA	NA	NA	not pass	0.868	0.645	-0.351	0.03264	3e-05	1.56e-05	-1.6
cg14497054-rs80065883	Index_trio_id_309	cg14497054_rs143415877_mashr_whole_blood_TLE6	12	33951446	12	34261116	NA	NA	NA	not pass	0.868	0.645	-0.351	0.03264	3e-05	1.56e-05	-1.6
cg14497054-rs80065883	Index_trio_id_309	cg14497054_rs143736027_mashr_whole_blood_TLE6	12	33972529	12	34261116	NA	NA	NA	not pass	0.868	0.645	-0.351	0.03264	3e-05	1.56e-05	-1.6
cg14497054-rs80065883	Index_trio_id_309	cg14497054_rs16921298_mashr_whole_blood_TLE6	12	33941418	12	34261116	NA	NA	NA	not pass	0.868	0.645	-0.351	<0.01	<1e-5	5.87e-06	-1.67
cg14497054-rs80065883	Index_trio_id_309	cg14497054_rs186950139_mashr_whole_blood_TLE6	12	33881918	12	34261116	NA	NA	NA	not pass	0.868	0.6	-0.401	0.03264	3e-05	1.56e-05	-1.6
cg14497054-rs80065883	Index_trio_id_309	cg14497054_rs76963171_mashr_whole_blood_TLE6	12	33923977	12	34261116	NA	NA	NA	not pass	0.868	0.645	-0.351	0.03264	3e-05	1.56e-05	-1.6
cg14497054-rs80065883	Index_trio_id_309	cg14497054_rs141336342_mashr_whole_blood_TLE6	12	33868212	12	34261116	NA	NA	NA	not pass	0.868	0.6	-0.401	0.03264	3e-05	1.56e-05	-1.6
cg14497054-rs80065883	Index_trio_id_309	cg14497054_rs149426886_mashr_whole_blood_TLE6	12	33848379	12	34261116	NA	NA	NA	not pass	0.868	0.6	-0.401	0.03264	3e-05	1.56e-05	-1.6
cg14497054-rs80065883	Index_trio_id_309	cg14497054_rs145780125_mashr_whole_blood_TLE6	12	33927669	12	34261116	NA	NA	NA	not pass	0.868	0.645	-0.351	0.03264	3e-05	1.56e-05	-1.6
cg14497054-rs80065883	Index_trio_id_309	cg14497054_rs116829570_mashr_whole_blood_TLE6	12	33976902	12	34261116	NA	NA	NA	not pass	0.868	0.645	-0.351	0.03264	3e-05	1.56e-05	-1.6
cg14497054-rs80065883	Index_trio_id_309	cg14497054_rs78877795_mashr_whole_blood_TLE6	12	33922772	12	34261116	NA	NA	NA	not pass	0.868	0.645	-0.351	0.03264	3e-05	1.56e-05	-1.6
cg14497054-rs80065883	Index_trio_id_309	cg14497054_rs1358026_mashr_whole_blood_TLE6	12	33940679	12	34261116	NA	NA	NA	not pass	0.868	0.645	-0.351	0.03264	3e-05	1.56e-05	-1.6
cg14497054-rs80065883	Index_trio_id_309	cg14497054_rs138154007_mashr_whole_blood_TLE6	12	33943603	12	34261116	NA	NA	NA	not pass	0.868	0.645	-0.351	0.03264	3e-05	1.56e-05	-1.6
cg14497054-rs80065883	Index_trio_id_309	cg14497054_rs147210657_mashr_whole_blood_TLE6	12	33894468	12	34261116	NA	NA	NA	not pass	0.868	0.6	-0.401	0.03264	3e-05	1.56e-05	-1.6
cg14497054-rs80065883	Index_trio_id_309	cg14497054_rs1818944_mashr_whole_blood_TLE6	12	33940591	12	34261116	NA	NA	NA	not pass	0.868	0.645	-0.351	0.03264	3e-05	1.56e-05	-1.6
cg14497054-rs80065883	Index_trio_id_309	cg14497054_rs75384952_mashr_whole_blood_TLE6	12	33913512	12	34261116	NA	NA	NA	not pass	0.868	0.645	-0.351	0.03264	3e-05	1.56e-05	-1.6
cg14497054-rs80065883	Index_trio_id_309	cg14497054_rs76084379_mashr_whole_blood_TLE6	12	33935134	12	34261116	NA	NA	NA	not pass	0.868	0.645	-0.351	<0.01	<1e-5	5.87e-06	-1.67
cg14497054-rs80065883	Index_trio_id_309	cg14497054_rs150882110_mashr_whole_blood_TLE6	12	33980065	12	34261116	NA	NA	NA	not pass	0.868	0.645	-0.351	0.03264	3e-05	1.56e-05	-1.6
cg14497054-rs80065883	Index_trio_id_309	cg14497054_rs150148317_mashr_whole_blood_TLE6	12	33861119	12	34261116	NA	NA	NA	not pass	0.868	0.6	-0.401	0.03264	3e-05	1.56e-05	-1.6
cg14497054-rs80065883	Index_trio_id_309	cg14497054_rs142165651_mashr_whole_blood_TLE6	12	33913849	12	34261116	NA	NA	NA	not pass	0.868	0.645	-0.351	0.03264	3e-05	1.56e-05	-1.6
cg14497054-rs80065883	Index_trio_id_309	cg14497054_rs7307336_mashr_whole_blood_TLE6	12	33905105	12	34261116	NA	NA	NA	not pass	0.868	0.645	-0.351	0.01088	1e-05	1.12e-05	-1.61
cg14497054-rs80065883	Index_trio_id_309	cg14497054_rs139513086_mashr_whole_blood_TLE6	12	33858606	12	34261116	NA	NA	NA	not pass	0.868	0.6	-0.401	0.03264	3e-05	1.56e-05	-1.6
cg14497054-rs80065883	Index_trio_id_309	cg14497054_rs140006430_mashr_whole_blood_TLE6	12	33913478	12	34261116	NA	NA	NA	not pass	0.868	0.645	-0.351	0.03264	3e-05	1.56e-05	-1.6
cg14497054-rs80065883	Index_trio_id_309	cg14497054_rs149435191_mashr_whole_blood_TLE6	12	33931702	12	34261116	NA	NA	NA	not pass	0.868	0.645	-0.351	0.03264	3e-05	1.56e-05	-1.6
cg14497054-rs80065883	Index_trio_id_309	cg14497054_rs150516165_mashr_whole_blood_TLE6	12	33976279	12	34261116	NA	NA	NA	not pass	0.868	0.645	-0.351	0.03264	3e-05	1.56e-05	-1.6
cg14497054-rs80065883	Index_trio_id_309	cg14497054_rs137957688_mashr_whole_blood_TLE6	12	33872453	12	34261116	NA	NA	NA	not pass	0.868	0.6	-0.401	0.03264	3e-05	1.56e-05	-1.6
cg14497054-rs80065883	Index_trio_id_309	cg14497054_rs142484508_mashr_whole_blood_TLE6	12	33885445	12	34261116	NA	NA	NA	not pass	0.868	0.6	-0.401	0.03264	3e-05	1.56e-05	-1.6
cg14497054-rs80065883	Index_trio_id_309	cg14497054_rs147012473_mashr_whole_blood_TLE6	12	33901767	12	34261116	NA	NA	NA	not pass	0.868	0.6	-0.401	0.03264	3e-05	1.56e-05	-1.6
cg14497054-rs80065883	Index_trio_id_309	cg14497054_rs150516652_mashr_whole_blood_TLE6	12	33869092	12	34261116	NA	NA	NA	not pass	0.868	0.6	-0.401	0.03264	3e-05	1.56e-05	-1.6
cg14497054-rs80065883	Index_trio_id_309	cg14497054_rs183286794_mashr_whole_blood_TLE6	12	33911363	12	34261116	NA	NA	NA	not pass	0.868	0.645	-0.351	0.03264	3e-05	1.56e-05	-1.6
cg14497054-rs80065883	Index_trio_id_309	cg14497054_rs139673500_mashr_whole_blood_TLE6	12	33954620	12	34261116	NA	NA	NA	not pass	0.868	0.645	-0.351	0.03264	3e-05	1.56e-05	-1.6
cg14497054-rs80065883	Index_trio_id_309	cg14497054_rs7295418_mashr_whole_blood_TLE6	12	33933012	12	34261116	NA	NA	NA	not pass	0.868	0.645	-0.351	<0.01	<1e-5	5.87e-06	-1.67
cg14497054-rs80065883	Index_trio_id_309	cg14497054_rs141903161_mashr_whole_blood_TLE6	12	33941968	12	34261116	NA	NA	NA	not pass	0.868	0.645	-0.351	0.03264	3e-05	1.56e-05	-1.6
cg14497054-rs80065883	Index_trio_id_309	cg14497054_rs57469609_mashr_whole_blood_TLE6	12	33912172	12	34261116	NA	NA	NA	not pass	0.868	0.645	-0.351	<0.01	<1e-5	5.87e-06	-1.67
cg14760020-rs115362213	Index_trio_id_328	cg14760020_rs543353395_elastic_net_whole_blood_POU5F1	3	169806897	3	170529777	NA	NA	NA	not pass	0.868	0.593	1.86	<0.01	<1e-5	1.32e-11	4.78
cg15865511-rs115786561	Index_trio_id_345	cg15865511_rs148898255_ModerateActH_log_trans_4SD_checked	2	42491348	2	43252424	NA	NA	NA	not pass	0.868	0.589	-0.0194	0.01088	1e-05	2.99e-06	0.154
cg15865511-rs115786561	Index_trio_id_345	cg15865511_rs142524513_ModerateActH_log_trans_4SD_checked	2	42491353	2	43252424	NA	NA	NA	not pass	0.868	0.589	-0.0194	0.01088	1e-05	2.99e-06	0.154
cg17731524-rs12153865	Index_trio_id_479	cg23443127_rs12153865_mother_age_when_born	6	892422	3	75229143	NA	NA	NA	not pass	0.868	0.615	0.00644	0.02176	2e-05	9.44e-07	0.0426
cg17731524-rs12153865	Index_trio_id_481	cg23443127_rs12153865_SIMD_quantile	6	892422	3	75229143	NA	NA	NA	not pass	0.868	0.572	-0.0214	0.04352	4e-05	2.46e-06	0.117
cg17731524-rs140199765	Index_trio_id_391	cg17731524_rs140199765_PoultryFREQ	3	27992598	3	27235572	NA	NA	NA	not pass	0.868	0.621	0.042	<0.01	<1e-5	3.01e-12	0.219
cg17731524-rs180942685	Index_trio_id_482	cg23443127_rs180942685_folate_pathway_B6	11	97367736	3	75229143	NA	NA	NA	not pass	0.868	0.631	0.05	<0.01	<1e-5	6.76e-09	0.378
cg18279536-rs1004574	Index_trio_id_244	cg09971646_rs8008285_father_age_when_born	14	101146514	14	101194145	NA	NA	NA	not pass	0.868	0.603	-0.00157	0.03264	3e-05	9.91e-06	0.00844
cg18279536-rs1004574	Index_trio_id_403	cg18121862_rs8012970_menarche	14	101168491	14	101195312	NA	NA	NA	not pass	0.868	0.596	0.00599	0.02176	2e-05	1.94e-05	-0.0376
cg18279536-rs1190852	Index_trio_id_405	cg18279536_rs1190876_APGAR_1_MINUTE	14	101071592	14	101194748	NA	NA	NA	not pass	0.868	0.578	-0.00978	0.02176	2e-05	1.27e-05	-0.0509
cg20511966-rs56350727	Index_trio_id_424	cg20511966_rs72690659_elastic_net_whole_blood_POU5F1	8	141282917	8	141361266	NA	NA	NA	not pass	0.868	0.591	-0.499	0.04352	4e-05	2.93e-05	1.62
cg21306540-rs191377125	Index_trio_id_438	cg21306540_rs191377125_FruitFREQ	4	120608964	2	66664809	NA	NA	NA	not pass	0.868	0.639	-0.0172	<0.01	<1e-5	4.66e-12	0.17
cg21306540-rs191377125	Index_trio_id_441	cg21306540_rs191377125_SIMD_quantile	4	120608964	2	66664809	NA	NA	NA	not pass	0.868	0.604	0.0438	0.03264	3e-05	1.87e-06	-0.117
cg22442853-rs76684593	Index_trio_id_457	cg22442853_rs76615774_mother_age_when_born	14	25267287	14	24892340	NA	NA	NA	not pass	0.868	0.608	-0.00132	0.04352	4e-05	2.32e-05	-0.00824
cg24150532-rs2344743	Index_trio_id_344	cg15637912_rs6914358_age	6	170610387	6	170557757	NA	NA	NA	not pass	0.868	0.603	-0.00181	0.01088	1e-05	2.53e-05	-0.0113
cg24150532-rs2344743	Index_trio_id_344	cg15637912_rs6921289_age	6	170605340	6	170557757	NA	NA	NA	not pass	0.868	0.603	-0.00181	0.01088	1e-05	2.53e-05	-0.0113
cg24342013-rs3825417	Index_trio_id_513	cg27182551_rs9568028_sex	13	48858687	13	48892551	NA	NA	NA	not pass	0.868	0.563	0.0115	0.01088	1e-05	1.06e-05	-0.0548
cg24342013-rs3825417	Index_trio_id_513	cg27182551_rs12871662_sex	13	48872294	13	48892551	NA	NA	NA	not pass	0.868	0.563	0.0115	0.01088	1e-05	1.09e-05	-0.0548
cg24342013-rs3825417	Index_trio_id_513	cg27182551_rs9534998_sex	13	48817288	13	48892551	NA	NA	NA	not pass	0.868	0.555	0.0118	0.01088	1e-05	1.17e-05	-0.0545
cg24342013-rs3825417	Index_trio_id_513	cg27182551_rs9568027_sex	13	48855768	13	48892551	NA	NA	NA	not pass	0.868	0.563	0.0115	0.01088	1e-05	1.06e-05	-0.0548
cg24342013-rs3825417	Index_trio_id_513	cg27182551_rs9316367_sex	13	48810789	13	48892551	NA	NA	NA	not pass	0.868	0.614	0.0101	0.01088	1e-05	7.56e-06	-0.0558
cg24342013-rs3825417	Index_trio_id_513	cg27182551_rs9316369_sex	13	48817074	13	48892551	NA	NA	NA	not pass	0.868	0.555	0.0118	0.01088	1e-05	1.17e-05	-0.0545
cg24342013-rs3825417	Index_trio_id_513	cg27182551_rs9535009_sex	13	48866464	13	48892551	NA	NA	NA	not pass	0.868	0.563	0.0115	0.01088	1e-05	1.09e-05	-0.0548
cg24342013-rs3825417	Index_trio_id_513	cg27182551_rs9526466_sex	13	48824387	13	48892551	NA	NA	NA	not pass	0.868	0.555	0.0118	0.01088	1e-05	1.17e-05	-0.0545
cg24342013-rs3825417	Index_trio_id_513	cg27182551_rs9535006_sex	13	48849803	13	48892551	NA	NA	NA	not pass	0.868	0.563	0.0115	0.01088	1e-05	1.06e-05	-0.0548
cg24617313-rs6100232	Index_trio_id_187	cg08091561_rs6100224_FOETAL_DISTRESS	20	57373304	20	57426425	NA	NA	NA	not pass	0.868	0.55	-0.0192	<0.01	<1e-5	2.46e-05	0.052
cg24617313-rs6100232	Index_trio_id_501	cg26102503_rs2012366_mob	20	57339713	20	57425994	NA	NA	NA	not pass	0.868	0.631	-0.00279	0.02176	2e-05	5.23e-06	-0.019
cg26083330-rs2344095	Index_trio_id_306	cg22510412_rs2425330_gestation_final	20	36089609	20	36149121	NA	NA	NA	not pass	0.868	0.611	-0.00699	0.02176	2e-05	1.09e-05	0.0295
cg26083330-rs2344095	Index_trio_id_306	cg22510412_rs6018599_gestation_final	20	36078079	20	36149121	NA	NA	NA	not pass	0.868	0.637	0.0069	0.02176	2e-05	1.89e-05	-0.0291
cg26083330-rs2344095	Index_trio_id_306	cg22510412_rs2425331_gestation_final	20	36091201	20	36149121	NA	NA	NA	not pass	0.868	0.611	-0.00699	0.02176	2e-05	1.09e-05	0.0295
cg26083330-rs2344095	Index_trio_id_306	cg22510412_rs34550699_gestation_final	20	36077987	20	36149121	NA	NA	NA	not pass	0.868	0.637	0.0069	0.02176	2e-05	1.89e-05	-0.0291
cg26083330-rs6125601	Index_trio_id_305	cg13790727_rs2007294_gestation_final	20	36241388	20	36148738	NA	NA	NA	not pass	0.868	0.587	-0.0064	0.01088	1e-05	1.04e-07	-0.0232
cg26083330-rs6125601	Index_trio_id_305	cg13790727_rs926955_gestation_final	20	36241428	20	36148738	NA	NA	NA	not pass	0.868	0.587	-0.0064	0.01088	1e-05	1.04e-07	-0.0232
cg26613995-rs139390841	Index_trio_id_510	cg26613995_rs139390841_mashr_whole_blood_TRIM28	21	29031354	4	5412385	NA	NA	NA	not pass	0.868	0.564	-1.39	<0.01	<1e-5	1.53e-06	-8.74
cg24342013-rs3825417	Index_trio_id_513	cg27182551_rs3803188_sex	13	48808132	13	48892551	NA	NA	NA	not pass	0.869	0.646	0.00892	0.02176	2e-05	1.73e-05	-0.0529
cg12424870-rs138470364	Index_trio_id_287	cg12424870_rs138470364_FishFREQ	10	70131263	11	61474898	NA	NA	NA	not pass	0.87	0.647	-0.0166	<0.01	<1e-5	3.11e-10	0.154
cg24617313-rs6100232	Index_trio_id_501	cg26102503_rs6015364_mob	20	57346434	20	57425994	NA	NA	NA	not pass	0.872	0.649	-0.00261	0.01088	1e-05	3.29e-06	-0.0193
cg24617313-rs79375984	Index_trio_id_238	cg09437522_rs77855067_VigorousActH_log_trans_4SD_checked	20	57378801	20	57431202	NA	NA	NA	not pass	0.875	0.652	0.011	0.03264	3e-05	2.17e-05	0.061
cg04100284-rs148979971	Index_trio_id_114	cg04100284_rs148979971_diet_folate_gwas_S1	6	99402211	22	39486356	NA	NA	NA	not pass	0.877	0.654	-257	<0.01	<1e-5	2.51e-08	-2240
cg06163629-rs6123822	Index_trio_id_184	cg06163629_rs77212705_still_has_period	20	57278022	20	57414884	NA	NA	NA	not pass	0.88	0.658	-0.0218	0.01088	1e-05	2.67e-06	-0.0936
cg06232315-rs59694261	Index_trio_id_191	cg06232315_rs34973588_mashr_whole_blood_MBD4	8	143052520	8	142346252	NA	NA	NA	not pass	0.88	0.658	-0.184	0.01088	1e-05	1.63e-05	-1.12
cg11480267-rs55995056	Index_trio_id_422	cg20008140_rs6100220_smoke_statussmoker	20	57368156	20	57463455	NA	NA	NA	not pass	0.88	0.66	0.0226	<0.01	<1e-5	4.7e-06	-0.116
cg18279536-rs1004574	Index_trio_id_403	cg18121862_rs10145513_menarche	14	101168587	14	101195312	NA	NA	NA	not pass	0.88	0.66	-0.00499	0.02176	2e-05	1.88e-05	0.0378
cg18279536-rs1004574	Index_trio_id_403	cg18121862_rs8020868_menarche	14	101166944	14	101195312	NA	NA	NA	not pass	0.88	0.66	-0.00499	0.02176	2e-05	1.88e-05	0.0378
cg18279536-rs1004574	Index_trio_id_403	cg18121862_rs17099614_menarche	14	101167632	14	101195312	NA	NA	NA	not pass	0.88	0.66	-0.00499	0.02176	2e-05	1.98e-05	0.0377
cg18279536-rs1004574	Index_trio_id_403	cg18121862_rs8021301_menarche	14	101166924	14	101195312	NA	NA	NA	not pass	0.88	0.66	-0.00499	0.02176	2e-05	1.88e-05	0.0378
cg03494825-rs28812830	Index_trio_id_99	cg03494825_rs11786515_depression_F	8	923580	8	832260	NA	NA	NA	not pass	0.888	0.666	0.0361	<0.01	<1e-5	8.66e-06	-0.228
cg03025285-rs75993254	Index_trio_id_57	cg03025285_rs17287116_elastic_net_whole_blood_NLRP7	11	97363941	8	19752474	NA	NA	NA	not pass	0.892	0.67	0.488	<0.01	<1e-5	4.59e-07	2.29
cg03025285-rs75993254	Index_trio_id_57	cg03025285_rs17214691_elastic_net_whole_blood_NLRP7	11	97357616	8	19752474	NA	NA	NA	not pass	0.892	0.67	0.488	<0.01	<1e-5	2.37e-07	2.36
cg03025285-rs75993254	Index_trio_id_57	cg03025285_rs74953876_elastic_net_whole_blood_NLRP7	11	97363240	8	19752474	NA	NA	NA	not pass	0.892	0.68	0.472	<0.01	<1e-5	4.59e-07	2.29
cg03025285-rs75993254	Index_trio_id_57	cg03025285_rs117278321_elastic_net_whole_blood_NLRP7	11	97368288	8	19752474	NA	NA	NA	not pass	0.892	0.68	0.472	<0.01	<1e-5	4.59e-07	2.29
cg03025285-rs75993254	Index_trio_id_57	cg03025285_rs17287137_elastic_net_whole_blood_NLRP7	11	97364180	8	19752474	NA	NA	NA	not pass	0.892	0.68	0.472	<0.01	<1e-5	4.59e-07	2.29
cg03025285-rs75993254	Index_trio_id_57	cg03025285_rs78575227_elastic_net_whole_blood_NLRP7	11	97359700	8	19752474	NA	NA	NA	not pass	0.892	0.68	0.472	<0.01	<1e-5	3.23e-07	2.33
cg03025285-rs75993254	Index_trio_id_57	cg03025285_rs77572104_elastic_net_whole_blood_NLRP7	11	97361576	8	19752474	NA	NA	NA	not pass	0.892	0.68	0.472	<0.01	<1e-5	4.59e-07	2.29
cg03322921-rs6964240	Index_trio_id_68	cg03322921_rs11769840_mother_age_when_born	7	96199201	2	71755716	NA	NA	NA	not pass	0.892	0.679	0.00446	0.03264	3e-05	1.35e-06	-0.0285
cg03322921-rs6964240	Index_trio_id_68	cg03322921_rs4729268_mother_age_when_born	7	96204968	2	71755716	NA	NA	NA	not pass	0.892	0.679	0.00446	0.03264	3e-05	1.35e-06	-0.0285
cg03322921-rs6964240	Index_trio_id_68	cg03322921_rs6971488_mother_age_when_born	7	96206383	2	71755716	NA	NA	NA	not pass	0.892	0.679	0.00446	0.03264	3e-05	1.35e-06	-0.0285
cg03322921-rs6964240	Index_trio_id_68	cg03322921_rs5002507_mother_age_when_born	7	96195737	2	71755716	NA	NA	NA	not pass	0.892	0.679	0.00446	0.03264	3e-05	1.35e-06	-0.0285
cg03322921-rs6964240	Index_trio_id_68	cg03322921_rs4990847_mother_age_when_born	7	96195483	2	71755716	NA	NA	NA	not pass	0.892	0.679	0.00446	0.03264	3e-05	1.35e-06	-0.0285
cg03322921-rs6964240	Index_trio_id_68	cg03322921_rs10156156_mother_age_when_born	7	96197770	2	71755716	NA	NA	NA	not pass	0.892	0.679	0.00446	0.03264	3e-05	1.35e-06	-0.0285
cg03322921-rs6964240	Index_trio_id_68	cg03322921_rs4618630_mother_age_when_born	7	96204832	2	71755716	NA	NA	NA	not pass	0.892	0.679	0.00446	0.03264	3e-05	1.35e-06	-0.0285
cg03322921-rs6964240	Index_trio_id_68	cg03322921_rs6964240_mother_age_when_born	7	96194525	2	71755716	NA	NA	NA	not pass	0.892	0.679	0.00446	0.03264	3e-05	1.35e-06	-0.0285
cg03322921-rs6964240	Index_trio_id_68	cg03322921_rs10155836_mother_age_when_born	7	96197953	2	71755716	NA	NA	NA	not pass	0.892	0.679	0.00446	0.03264	3e-05	1.35e-06	-0.0285
cg03322921-rs6964240	Index_trio_id_68	cg03322921_rs4729266_mother_age_when_born	7	96198422	2	71755716	NA	NA	NA	not pass	0.892	0.679	0.00446	0.03264	3e-05	1.35e-06	-0.0285
cg03322921-rs6964240	Index_trio_id_68	cg03322921_rs7782072_mother_age_when_born	7	96200963	2	71755716	NA	NA	NA	not pass	0.892	0.679	0.00446	0.03264	3e-05	1.35e-06	-0.0285
cg03322921-rs6964240	Index_trio_id_68	cg03322921_rs7786345_mother_age_when_born	7	96201377	2	71755716	NA	NA	NA	not pass	0.892	0.679	0.00446	0.03264	3e-05	1.35e-06	-0.0285
cg03322921-rs6964240	Index_trio_id_68	cg03322921_rs6465527_mother_age_when_born	7	96208580	2	71755716	NA	NA	NA	not pass	0.892	0.679	0.00446	0.03264	3e-05	1.35e-06	-0.0285
cg06273398-rs113381439	Index_trio_id_197	cg06273398_rs113381439_mashr_whole_blood_TET2	7	85378764	9	79057230	NA	NA	NA	not pass	0.892	0.679	-0.798	<0.01	<1e-5	2.51e-11	9.19
cg26083330-rs2344095	Index_trio_id_306	cg22510412_rs6066428_gestation_final	20	36080696	20	36149121	NA	NA	NA	not pass	0.892	0.678	0.00583	0.02176	2e-05	1.2e-05	-0.0295
cg26083330-rs2344095	Index_trio_id_306	cg22510412_rs6012236_gestation_final	20	36081188	20	36149121	NA	NA	NA	not pass	0.892	0.678	0.00583	0.02176	2e-05	1.2e-05	-0.0295
cg03664700-rs1004574	Index_trio_id_109	cg03664700_rs1885071_birthweight_final_with_sex_gest_corrected	14	101142050	14	101371591	NA	NA	NA	not pass	0.899	0.687	-5.94e-05	0.03264	3e-05	1.37e-05	0.000298
cg24617313-rs6100232	Index_trio_id_187	cg06200857_rs6100224_FOETAL_DISTRESS	20	57373304	20	57426420	NA	NA	NA	not pass	0.9	0.688	-0.0127	0.01088	1e-05	2.22e-05	0.0469
cg00259549-rs73670679	Index_trio_id_472	cg23424125_rs117282761_exposure_week_9_levels_no_4SD_check	8	1069912	8	1494546	NA	NA	NA	not pass	0.903	0.691	0.0157	0.01088	1e-05	8.53e-06	0.0987
cg24617313-rs6100232	Index_trio_id_501	cg26102503_rs6092692_mob	20	57348412	20	57425994	NA	NA	NA	not pass	0.904	0.693	-0.00227	0.01088	1e-05	1.99e-06	-0.0198
cg24617313-rs6100232	Index_trio_id_501	cg26102503_rs6092693_mob	20	57349737	20	57425994	NA	NA	NA	not pass	0.904	0.693	-0.00227	0.02176	2e-05	1.41e-05	-0.0183
cg24617313-rs6100232	Index_trio_id_501	cg26102503_rs73141564_mob	20	57350143	20	57425994	NA	NA	NA	not pass	0.904	0.693	-0.00227	0.02176	2e-05	1.41e-05	-0.0183
cg06232315-rs59694261	Index_trio_id_191	cg06232315_rs57648918_mashr_whole_blood_MBD4	8	143052789	8	142346252	NA	NA	NA	not pass	0.904	0.694	-0.163	0.01088	1e-05	1.63e-05	-1.12
cg03322921-rs114727975	Index_trio_id_80	cg03322921_rs114727975_elastic_net_whole_blood_PADI6	4	159675796	2	71755716	NA	NA	NA	not pass	0.909	0.702	-0.019	<0.01	<1e-5	1.02e-13	0.473
cg03322921-rs114727975	Index_trio_id_80	cg03322921_rs188446019_elastic_net_whole_blood_PADI6	4	159658911	2	71755716	NA	NA	NA	not pass	0.909	0.702	-0.019	<0.01	<1e-5	4.92e-14	0.478
cg03322921-rs114727975	Index_trio_id_83	cg03322921_rs188446019_folate_pathway_B6	4	159658911	2	71755716	NA	NA	NA	not pass	0.909	0.699	0.0243	<0.01	<1e-5	2.36e-12	0.249
cg03322921-rs114727975	Index_trio_id_83	cg03322921_rs114727975_folate_pathway_B6	4	159675796	2	71755716	NA	NA	NA	not pass	0.909	0.699	0.0243	<0.01	<1e-5	1.9e-12	0.25
cg26153784-rs114775827	Index_trio_id_504	cg26153784_rs114775827_ever_smoke	1	11508421	1	10999921	NA	NA	NA	not pass	0.909	0.703	-0.00545	<0.01	<1e-5	1.95e-10	0.0728
cg02883082-rs111461388	Index_trio_id_32	cg02883082_rs111461388_sex	10	130310669	10	130378709	NA	NA	NA	not pass	0.909	0.705	-0.0243	0.03264	3e-05	1.29e-05	-0.225
cg03614274-rs143098296	Index_trio_id_106	cg03614274_rs143098296_elastic_net_whole_blood_PADI6	2	46775296	2	47040121	NA	NA	NA	not pass	0.909	0.705	-0.0151	0.02176	2e-05	1.38e-05	0.165
cg03025285-rs75993254	Index_trio_id_58	cg03025285_rs17287116_mashr_whole_blood_TET2	11	97363941	8	19752474	NA	NA	NA	not pass	0.911	0.708	-0.55	<0.01	<1e-5	8.55e-08	-3.71
cg03025285-rs75993254	Index_trio_id_58	cg03025285_rs17214691_mashr_whole_blood_TET2	11	97357616	8	19752474	NA	NA	NA	not pass	0.911	0.708	-0.55	<0.01	<1e-5	1e-07	-3.7
cg03322921-rs6964240	Index_trio_id_69	cg03322921_rs4990847_one_carbon_homocysteine	7	96195483	2	71755716	NA	NA	NA	not pass	0.911	0.719	0.33	<0.01	<1e-5	1.03e-06	-4.38
cg03322921-rs6964240	Index_trio_id_69	cg03322921_rs6964240_one_carbon_homocysteine	7	96194525	2	71755716	NA	NA	NA	not pass	0.911	0.719	0.33	<0.01	<1e-5	1.03e-06	-4.38
cg03322921-rs6964240	Index_trio_id_69	cg03322921_rs7782072_one_carbon_homocysteine	7	96200963	2	71755716	NA	NA	NA	not pass	0.911	0.719	0.33	<0.01	<1e-5	1.03e-06	-4.38
cg03322921-rs6964240	Index_trio_id_69	cg03322921_rs4729268_one_carbon_homocysteine	7	96204968	2	71755716	NA	NA	NA	not pass	0.911	0.719	0.33	<0.01	<1e-5	1.03e-06	-4.38
cg03322921-rs6964240	Index_trio_id_69	cg03322921_rs7786345_one_carbon_homocysteine	7	96201377	2	71755716	NA	NA	NA	not pass	0.911	0.719	0.33	<0.01	<1e-5	1.03e-06	-4.38
cg03322921-rs6964240	Index_trio_id_69	cg03322921_rs6971488_one_carbon_homocysteine	7	96206383	2	71755716	NA	NA	NA	not pass	0.911	0.719	0.33	<0.01	<1e-5	1.03e-06	-4.38
cg03322921-rs6964240	Index_trio_id_69	cg03322921_rs5002507_one_carbon_homocysteine	7	96195737	2	71755716	NA	NA	NA	not pass	0.911	0.719	0.33	<0.01	<1e-5	1.03e-06	-4.38
cg03322921-rs6964240	Index_trio_id_69	cg03322921_rs10155836_one_carbon_homocysteine	7	96197953	2	71755716	NA	NA	NA	not pass	0.911	0.719	0.33	<0.01	<1e-5	1.03e-06	-4.38
cg03322921-rs6964240	Index_trio_id_69	cg03322921_rs10156156_one_carbon_homocysteine	7	96197770	2	71755716	NA	NA	NA	not pass	0.911	0.719	0.33	<0.01	<1e-5	1.03e-06	-4.38
cg03322921-rs6964240	Index_trio_id_69	cg03322921_rs4618630_one_carbon_homocysteine	7	96204832	2	71755716	NA	NA	NA	not pass	0.911	0.719	0.33	<0.01	<1e-5	1.03e-06	-4.38
cg03322921-rs6964240	Index_trio_id_69	cg03322921_rs4729266_one_carbon_homocysteine	7	96198422	2	71755716	NA	NA	NA	not pass	0.911	0.719	0.33	<0.01	<1e-5	1.03e-06	-4.38
cg03322921-rs6964240	Index_trio_id_69	cg03322921_rs11769840_one_carbon_homocysteine	7	96199201	2	71755716	NA	NA	NA	not pass	0.911	0.719	0.33	<0.01	<1e-5	1.03e-06	-4.38
cg03322921-rs6964240	Index_trio_id_69	cg03322921_rs6465527_one_carbon_homocysteine	7	96208580	2	71755716	NA	NA	NA	not pass	0.911	0.719	0.33	<0.01	<1e-5	1.03e-06	-4.38
cg03494825-rs28812830	Index_trio_id_99	cg15599138_rs55664324_depression_F	8	879751	8	833089	NA	NA	NA	not pass	0.911	0.717	0.0413	0.01088	1e-05	3.94e-06	-0.321
cg06326665-rs75900145	Index_trio_id_205	cg06326665_rs8036973_sex	15	23744502	15	23666514	NA	NA	NA	not pass	0.911	0.714	0.0223	0.02176	2e-05	9.44e-06	0.156
cg06326665-rs75900145	Index_trio_id_205	cg06326665_rs75390205_sex	15	23748938	15	23666514	NA	NA	NA	not pass	0.911	0.714	0.0223	<0.01	<1e-5	1.73e-06	0.169
cg06326665-rs75900145	Index_trio_id_205	cg06326665_rs74686291_sex	15	23748933	15	23666514	NA	NA	NA	not pass	0.911	0.714	0.0223	<0.01	<1e-5	1.73e-06	0.169
cg11480267-rs6026574	Index_trio_id_421	cg20008140_rs6070616_smoke_statussmoker	20	57378295	20	57463455	NA	NA	NA	not pass	0.911	0.712	0.0197	<0.01	<1e-5	1.21e-05	-0.113
cg12424870-rs138470364	Index_trio_id_286	cg12424870_rs138470364_father_age_when_born	10	70131263	11	61474898	NA	NA	NA	not pass	0.911	0.719	-0.00431	<0.01	<1e-5	4.4e-11	-0.0305
cg26153784-rs114775827	Index_trio_id_502	cg26153784_rs114775827_diet_folate_gwas_S2	1	11508421	1	10999921	NA	NA	NA	not pass	0.911	0.716	361	<0.01	<1e-5	1.43e-07	4830
cg11480267-rs6026574	Index_trio_id_421	cg20008140_rs56184961_smoke_statussmoker	20	57378589	20	57463455	NA	NA	NA	not pass	0.911	0.72	0.0189	<0.01	<1e-5	1.72e-05	-0.111
cg09601933-rs35094759	Index_trio_id_242	cg09601933_rs35094759_elastic_net_whole_blood_NLRP2	2	233573539	2	233527140	NA	NA	NA	not pass	0.916	0.725	-0.219	0.01088	1e-05	6.69e-08	2.54
cg02883082-rs115356417	Index_trio_id_37	cg02883082_rs115356417_exposure_week_9_levels_no_4SD_check	5	107156798	10	130378709	NA	NA	NA	not pass	0.918	0.733	0.0183	<0.01	<1e-5	1.79e-07	0.205
cg02883082-rs115356417	Index_trio_id_43	cg02883082_rs115356417_QCed_alcohol_units_log_trans_4SD_checked	5	107156798	10	130378709	NA	NA	NA	not pass	0.918	0.729	-0.0137	0.04352	4e-05	7.28e-08	0.264
cg02883082-rs117768880	Index_trio_id_49	cg02883082_rs117768880_mashr_whole_blood_DNMT3A	8	36836502	10	130378709	NA	NA	NA	not pass	0.918	0.736	0.182	<0.01	<1e-5	2.75e-08	-1.61
cg03322921-rs6964240	Index_trio_id_65	cg03322921_rs4990847_father_age_when_born	7	96195483	2	71755716	NA	NA	NA	not pass	0.918	0.735	0.00257	0.03264	3e-05	1.05e-05	-0.023
cg03322921-rs6964240	Index_trio_id_65	cg03322921_rs10156156_father_age_when_born	7	96197770	2	71755716	NA	NA	NA	not pass	0.918	0.735	0.00257	0.03264	3e-05	1.05e-05	-0.023
cg03322921-rs6964240	Index_trio_id_65	cg03322921_rs6971488_father_age_when_born	7	96206383	2	71755716	NA	NA	NA	not pass	0.918	0.735	0.00257	0.03264	3e-05	1.05e-05	-0.023
cg03322921-rs6964240	Index_trio_id_65	cg03322921_rs7782072_father_age_when_born	7	96200963	2	71755716	NA	NA	NA	not pass	0.918	0.735	0.00257	0.03264	3e-05	1.05e-05	-0.023
cg03322921-rs6964240	Index_trio_id_65	cg03322921_rs10155836_father_age_when_born	7	96197953	2	71755716	NA	NA	NA	not pass	0.918	0.735	0.00257	0.03264	3e-05	1.05e-05	-0.023
cg03322921-rs6964240	Index_trio_id_65	cg03322921_rs4729268_father_age_when_born	7	96204968	2	71755716	NA	NA	NA	not pass	0.918	0.735	0.00257	0.03264	3e-05	1.05e-05	-0.023
cg03322921-rs6964240	Index_trio_id_65	cg03322921_rs6964240_father_age_when_born	7	96194525	2	71755716	NA	NA	NA	not pass	0.918	0.735	0.00257	0.03264	3e-05	1.05e-05	-0.023
cg03322921-rs6964240	Index_trio_id_65	cg03322921_rs4618630_father_age_when_born	7	96204832	2	71755716	NA	NA	NA	not pass	0.918	0.735	0.00257	0.03264	3e-05	1.05e-05	-0.023
cg03322921-rs6964240	Index_trio_id_65	cg03322921_rs7786345_father_age_when_born	7	96201377	2	71755716	NA	NA	NA	not pass	0.918	0.735	0.00257	0.03264	3e-05	1.05e-05	-0.023
cg03322921-rs6964240	Index_trio_id_65	cg03322921_rs6465527_father_age_when_born	7	96208580	2	71755716	NA	NA	NA	not pass	0.918	0.735	0.00257	0.03264	3e-05	1.05e-05	-0.023
cg03322921-rs6964240	Index_trio_id_65	cg03322921_rs5002507_father_age_when_born	7	96195737	2	71755716	NA	NA	NA	not pass	0.918	0.735	0.00257	0.03264	3e-05	1.05e-05	-0.023
cg03322921-rs6964240	Index_trio_id_65	cg03322921_rs4729266_father_age_when_born	7	96198422	2	71755716	NA	NA	NA	not pass	0.918	0.735	0.00257	0.03264	3e-05	1.05e-05	-0.023
cg03322921-rs6964240	Index_trio_id_65	cg03322921_rs11769840_father_age_when_born	7	96199201	2	71755716	NA	NA	NA	not pass	0.918	0.735	0.00257	0.03264	3e-05	1.05e-05	-0.023
cg08350488-rs3822845	Index_trio_id_233	cg08350488_rs9457827_age	6	160503656	6	160427501	NA	NA	NA	not pass	0.918	0.736	0.000761	<0.01	<1e-5	4.98e-06	0.00795
cg08350488-rs6925266	Index_trio_id_232	cg08350488_rs2297362_age	6	160499565	6	160427501	NA	NA	NA	not pass	0.918	0.736	0.000761	0.01088	1e-05	1.81e-05	0.00734
cg12424870-rs138470364	Index_trio_id_283	cg12424870_rs138470364_diet_folate_gwas_S2	10	70131263	11	61474898	NA	NA	NA	not pass	0.918	0.727	685	0.04352	4e-05	4.41e-07	-7110
cg24617313-rs6100252	Index_trio_id_225	cg08091561_rs35113254_birth_seasonautumn	20	57435532	20	57426425	NA	NA	NA	not pass	0.918	0.73	0.0064	<0.01	<1e-5	1.52e-06	-0.0593
cg21306540-rs191377125	Index_trio_id_437	cg21306540_rs191377125_elastic_net_whole_blood_POU5F1	4	120608964	2	66664809	NA	NA	NA	not pass	0.92	0.738	1.01	<0.01	<1e-5	1.94e-13	13.7
cg22592140-rs541123304	Index_trio_id_466	cg22592140_rs541123304_ever_smoke	7	129812764	7	130132419	NA	NA	NA	not pass	0.923	0.742	-0.0125	<0.01	<1e-5	1.84e-08	0.144
cg22815181-rs62115394	Index_trio_id_98	cg03490784_rs57415661_birth_seasonsummer	19	53975491	19	54057794	NA	NA	NA	not pass	0.923	0.742	-0.0119	0.01088	1e-05	1.49e-05	0.0888
cg03322921-rs114816804	Index_trio_id_93	cg03322921_rs114816804_father_age_when_born	2	72334904	2	71755716	NA	NA	NA	not pass	0.924	0.743	-0.00304	<0.01	<1e-5	7.17e-12	-0.0264
cg03494825-rs28812830	Index_trio_id_99	cg03494825_rs28565321_depression_F	8	878715	8	832260	NA	NA	NA	not pass	0.924	0.744	0.0263	0.01088	1e-05	1.34e-05	-0.236
cg03494825-rs28812830	Index_trio_id_99	cg27241889_rs55664324_depression_F	8	879751	8	833012	NA	NA	NA	not pass	0.924	0.744	0.0424	0.02176	2e-05	1.47e-05	-0.337
cg11480267-rs55995056	Index_trio_id_422	cg20008140_rs73143209_smoke_statussmoker	20	57362381	20	57463455	NA	NA	NA	not pass	0.925	0.748	0.0168	<0.01	<1e-5	2.54e-05	-0.11
cg11480267-rs55995056	Index_trio_id_422	cg20008140_rs6070600_smoke_statussmoker	20	57362171	20	57463455	NA	NA	NA	not pass	0.925	0.748	0.0168	<0.01	<1e-5	2.61e-05	-0.109
cg11480267-rs55995056	Index_trio_id_422	cg20008140_rs6064706_smoke_statussmoker	20	57362819	20	57463455	NA	NA	NA	not pass	0.925	0.748	0.0168	<0.01	<1e-5	2.54e-05	-0.109
cg26083330-rs6125601	Index_trio_id_256	cg10981598_rs6012628_exposure_home_no_4SD_check	20	36240227	20	36148699	NA	NA	NA	not pass	0.925	0.748	0.00701	0.02176	2e-05	1.45e-05	0.0474
cg00259549-rs17666477	Index_trio_id_406	cg18437193_rs17666477_folate_pathway_B12	8	564381	8	1497307	NA	NA	NA	not pass	0.927	0.758	0.00103	0.03264	3e-05	1.92e-05	-0.00754
cg03322921-rs6964240	Index_trio_id_63	cg03322921_rs6971488_elastic_net_whole_blood_NLRP7	7	96206383	2	71755716	NA	NA	NA	not pass	0.927	0.765	-1.27	0.01088	1e-05	4.67e-07	3.52
cg03322921-rs6964240	Index_trio_id_63	cg03322921_rs4729268_elastic_net_whole_blood_NLRP7	7	96204968	2	71755716	NA	NA	NA	not pass	0.927	0.765	-1.27	0.01088	1e-05	4.67e-07	3.52
cg03322921-rs6964240	Index_trio_id_63	cg03322921_rs4990847_elastic_net_whole_blood_NLRP7	7	96195483	2	71755716	NA	NA	NA	not pass	0.927	0.765	-1.27	0.01088	1e-05	4.67e-07	3.52
cg03322921-rs6964240	Index_trio_id_63	cg03322921_rs10155836_elastic_net_whole_blood_NLRP7	7	96197953	2	71755716	NA	NA	NA	not pass	0.927	0.765	-1.27	0.01088	1e-05	4.67e-07	3.52
cg03322921-rs6964240	Index_trio_id_63	cg03322921_rs6465527_elastic_net_whole_blood_NLRP7	7	96208580	2	71755716	NA	NA	NA	not pass	0.927	0.765	-1.27	0.01088	1e-05	4.67e-07	3.52
cg03322921-rs6964240	Index_trio_id_63	cg03322921_rs6964240_elastic_net_whole_blood_NLRP7	7	96194525	2	71755716	NA	NA	NA	not pass	0.927	0.765	-1.27	0.01088	1e-05	4.67e-07	3.52
cg03322921-rs6964240	Index_trio_id_63	cg03322921_rs10156156_elastic_net_whole_blood_NLRP7	7	96197770	2	71755716	NA	NA	NA	not pass	0.927	0.765	-1.27	0.01088	1e-05	4.67e-07	3.52
cg03322921-rs6964240	Index_trio_id_63	cg03322921_rs11769840_elastic_net_whole_blood_NLRP7	7	96199201	2	71755716	NA	NA	NA	not pass	0.927	0.765	-1.27	0.01088	1e-05	4.67e-07	3.52
cg03322921-rs6964240	Index_trio_id_63	cg03322921_rs5002507_elastic_net_whole_blood_NLRP7	7	96195737	2	71755716	NA	NA	NA	not pass	0.927	0.765	-1.27	0.01088	1e-05	4.67e-07	3.52
cg03322921-rs6964240	Index_trio_id_63	cg03322921_rs7786345_elastic_net_whole_blood_NLRP7	7	96201377	2	71755716	NA	NA	NA	not pass	0.927	0.765	-1.27	0.01088	1e-05	4.67e-07	3.52
cg03322921-rs6964240	Index_trio_id_63	cg03322921_rs4729266_elastic_net_whole_blood_NLRP7	7	96198422	2	71755716	NA	NA	NA	not pass	0.927	0.765	-1.27	0.01088	1e-05	4.67e-07	3.52
cg03322921-rs6964240	Index_trio_id_63	cg03322921_rs7782072_elastic_net_whole_blood_NLRP7	7	96200963	2	71755716	NA	NA	NA	not pass	0.927	0.765	-1.27	0.01088	1e-05	4.67e-07	3.52
cg03322921-rs6964240	Index_trio_id_63	cg03322921_rs4618630_elastic_net_whole_blood_NLRP7	7	96204832	2	71755716	NA	NA	NA	not pass	0.927	0.765	-1.27	0.01088	1e-05	4.67e-07	3.52
cg03494825-rs28812830	Index_trio_id_99	cg15599138_rs56058128_depression_F	8	902030	8	833089	NA	NA	NA	not pass	0.927	0.758	0.0342	0.03264	3e-05	2.87e-05	-0.267
cg04100284-rs148979971	Index_trio_id_126	cg04100284_rs148979971_VegFREQ	6	99402211	22	39486356	NA	NA	NA	not pass	0.927	0.765	-0.00549	<0.01	<1e-5	1.31e-19	0.209
cg06680397-rs10043061	Index_trio_id_210	cg06680397_rs17748071_medication_contra	5	135441313	5	135527376	NA	NA	NA	not pass	0.927	0.752	0.0354	0.01088	1e-05	4e-06	-0.338
cg12424870-rs138470364	Index_trio_id_285	cg12424870_rs138470364_ever_smoke	10	70131263	11	61474898	NA	NA	NA	not pass	0.927	0.758	0.0189	<0.01	<1e-5	2.22e-12	0.153
cg16808912-rs7611136	Index_trio_id_389	cg16808912_rs7611136_elastic_net_whole_blood_NLRP7	3	100203640	3	99603495	NA	NA	NA	not pass	0.927	0.762	-0.132	0.01088	1e-05	4.79e-06	-1.35
cg16808912-rs7611136	Index_trio_id_389	cg16808912_rs7653215_elastic_net_whole_blood_NLRP7	3	100203751	3	99603495	NA	NA	NA	not pass	0.927	0.759	-0.134	0.01088	1e-05	4.79e-06	-1.35
cg21821982-rs112801579	Index_trio_id_447	cg21821982_rs112801579_father_age_when_born	3	32425430	3	31547255	NA	NA	NA	not pass	0.927	0.754	-0.00575	<0.01	<1e-5	2.95e-09	-0.0545
cg24617313-rs6100232	Index_trio_id_187	cg07947033_rs6100224_FOETAL_DISTRESS	20	57373304	20	57426545	NA	NA	NA	not pass	0.927	0.763	-0.0108	<0.01	<1e-5	5.13e-07	0.0772
cg24617313-rs6100252	Index_trio_id_224	cg07947033_rs6092695_FOETAL_DISTRESS	20	57374484	20	57426545	NA	NA	NA	not pass	0.927	0.763	-0.0108	<0.01	<1e-5	1.96e-06	0.0734
cg24617313-rs6100252	Index_trio_id_224	cg07947033_rs6100226_FOETAL_DISTRESS	20	57374243	20	57426545	NA	NA	NA	not pass	0.927	0.763	-0.0108	<0.01	<1e-5	1.96e-06	0.0734
cg24617313-rs6100252	Index_trio_id_224	cg07947033_rs6064708_FOETAL_DISTRESS	20	57374671	20	57426545	NA	NA	NA	not pass	0.927	0.763	-0.0108	<0.01	<1e-5	1.96e-06	0.0734
cg26083330-rs6125601	Index_trio_id_256	cg10981598_rs6125602_exposure_home_no_4SD_check	20	36240070	20	36148699	NA	NA	NA	not pass	0.927	0.754	0.00684	0.01088	1e-05	9.11e-06	0.0486
cg26083330-rs6125601	Index_trio_id_256	cg10981598_rs6125601_exposure_home_no_4SD_check	20	36240021	20	36148699	NA	NA	NA	not pass	0.927	0.764	0.00657	0.04352	4e-05	2.57e-05	0.0468
cg11300971-rs62310042	Index_trio_id_412	cg18607468_rs78957202_mother_DURATION_OF_LABOUR	4	89253794	4	89619030	NA	NA	NA	not pass	0.927	0.766	0.00267	0.02176	2e-05	1.7e-06	0.041
cg01913022-rs181049495	Index_trio_id_28	cg01913022_rs181049495_age	4	116487900	7	30740409	NA	NA	NA	not pass	0.928	0.775	-0.00366	0.02176	2e-05	9.47e-08	0.0236
cg03025285-rs75993254	Index_trio_id_58	cg03025285_rs117709668_mashr_whole_blood_TET2	11	97370709	8	19752474	NA	NA	NA	not pass	0.928	0.776	-0.44	0.01088	1e-05	1.19e-07	-3.68
cg03025285-rs75993254	Index_trio_id_58	cg03025285_rs117890111_mashr_whole_blood_TET2	11	97376692	8	19752474	NA	NA	NA	not pass	0.928	0.776	-0.44	<0.01	<1e-5	1.01e-07	-3.69
cg03025285-rs75993254	Index_trio_id_58	cg03025285_rs138878225_mashr_whole_blood_TET2	11	97383256	8	19752474	NA	NA	NA	not pass	0.928	0.776	-0.44	<0.01	<1e-5	1.01e-07	-3.69
cg03025285-rs75993254	Index_trio_id_58	cg03025285_rs75993254_mashr_whole_blood_TET2	11	97391360	8	19752474	NA	NA	NA	not pass	0.928	0.776	-0.44	<0.01	<1e-5	1.28e-07	-3.68
cg03025285-rs75993254	Index_trio_id_58	cg03025285_rs77741484_mashr_whole_blood_TET2	11	97370026	8	19752474	NA	NA	NA	not pass	0.928	0.776	-0.44	<0.01	<1e-5	1.01e-07	-3.69
cg03025285-rs75993254	Index_trio_id_58	cg03025285_rs77459416_mashr_whole_blood_TET2	11	97373747	8	19752474	NA	NA	NA	not pass	0.928	0.776	-0.44	<0.01	<1e-5	1.01e-07	-3.69
cg03025285-rs75993254	Index_trio_id_58	cg03025285_rs78329071_mashr_whole_blood_TET2	11	97388983	8	19752474	NA	NA	NA	not pass	0.928	0.776	-0.44	<0.01	<1e-5	1.08e-07	-3.69
cg03025285-rs75993254	Index_trio_id_58	cg03025285_rs79337174_mashr_whole_blood_TET2	11	97392453	8	19752474	NA	NA	NA	not pass	0.928	0.776	-0.44	<0.01	<1e-5	1.28e-07	-3.68
cg03025285-rs75993254	Index_trio_id_58	cg03025285_rs79391052_mashr_whole_blood_TET2	11	97385814	8	19752474	NA	NA	NA	not pass	0.928	0.776	-0.44	<0.01	<1e-5	1.08e-07	-3.69
cg03025285-rs75993254	Index_trio_id_58	cg03025285_rs17215138_mashr_whole_blood_TET2	11	97385245	8	19752474	NA	NA	NA	not pass	0.928	0.776	-0.44	<0.01	<1e-5	1.01e-07	-3.69
cg04100284-rs72994092	Index_trio_id_136	cg04100284_rs72994092_mashr_whole_blood_TRIM28	19	15527934	22	39486356	NA	NA	NA	not pass	0.928	0.776	-0.341	0.01088	1e-05	1.17e-07	5.42
cg05168453-rs4880406	Index_trio_id_248	cg19602187_rs11146403_age	10	134326810	10	134439616	NA	NA	NA	not pass	0.928	0.773	-0.000627	<0.01	<1e-5	7.07e-09	-0.00788
cg05168453-rs4880406	Index_trio_id_248	cg19602187_rs4503455_age	10	134327441	10	134439616	NA	NA	NA	not pass	0.928	0.773	-0.000627	<0.01	<1e-5	7.07e-09	-0.00788
cg05168453-rs4880406	Index_trio_id_248	cg19602187_rs10747066_age	10	134329863	10	134439616	NA	NA	NA	not pass	0.928	0.773	-0.000627	<0.01	<1e-5	7.07e-09	-0.00788
cg06273398-rs79913120	Index_trio_id_201	cg06273398_rs79913120_folate_pathway_B12	9	78129650	9	79057230	NA	NA	NA	not pass	0.928	0.771	-0.000569	<0.01	<1e-5	5.27e-07	0.00795
cg12424870-rs138470364	Index_trio_id_289	cg12424870_rs138470364_PoultryFREQ	10	70131263	11	61474898	NA	NA	NA	not pass	0.928	0.774	0.0184	<0.01	<1e-5	1.52e-21	-0.488
cg14497054-rs150327843	Index_trio_id_313	cg14497054_rs4129127_mashr_whole_blood_DNMT3A	12	34698294	12	34261116	NA	NA	NA	not pass	0.928	0.773	0.204	0.02176	2e-05	1.55e-05	2.11
cg26083330-rs6125601	Index_trio_id_256	cg10981598_rs6012629_exposure_home_no_4SD_check	20	36240257	20	36148699	NA	NA	NA	not pass	0.928	0.774	0.00626	0.02176	2e-05	1.45e-05	0.0474
cg08350488-rs145780898	Index_trio_id_234	cg08350488_rs77486084_pack_years	6	160251664	6	160427501	NA	NA	NA	not pass	0.929	0.777	0.0012	0.01088	1e-05	8.28e-06	0.0106
cg02883082-rs115356417	Index_trio_id_35	cg02883082_rs115356417_ever_smoke	5	107156798	10	130378709	NA	NA	NA	not pass	0.929	0.778	-0.0116	<0.01	<1e-5	9.41e-09	-0.145
cg17731524-rs12153865	Index_trio_id_476	cg23443127_rs12153865_diet_folate_gwas_S3	6	892422	3	75229143	NA	NA	NA	not pass	0.93	0.779	1100	0.01088	1e-05	2.06e-08	13900
cg06776359-rs12215352	Index_trio_id_211	cg06776359_rs12215352_elastic_net_whole_blood_ZNF445	6	44486594	6	43731041	NA	NA	NA	not pass	0.931	0.781	-0.44	<0.01	<1e-5	2.16e-09	4.98
cg18279536-rs1004574	Index_trio_id_407	cg18538961_rs9635298_APGAR_5_MINUTES	14	101172542	14	101363192	NA	NA	NA	not pass	0.931	0.782	0.0038	0.04352	4e-05	1.75e-05	0.0815
cg18279536-rs1004574	Index_trio_id_407	cg18538961_rs9635184_APGAR_5_MINUTES	14	101173056	14	101363192	NA	NA	NA	not pass	0.931	0.782	0.0038	0.04352	4e-05	1.75e-05	0.0815
cg18279536-rs1004574	Index_trio_id_407	cg18538961_rs12888043_APGAR_5_MINUTES	14	101170436	14	101363192	NA	NA	NA	not pass	0.931	0.782	0.0038	0.04352	4e-05	1.75e-05	0.0815
cg18279536-rs1004574	Index_trio_id_407	cg18538961_rs17099617_APGAR_5_MINUTES	14	101170488	14	101363192	NA	NA	NA	not pass	0.931	0.782	0.0038	0.04352	4e-05	1.75e-05	0.0815
cg21306540-rs191377125	Index_trio_id_440	cg21306540_rs191377125_one_carbon_homocysteine	4	120608964	2	66664809	NA	NA	NA	not pass	0.931	0.783	-0.437	<0.01	<1e-5	2.68e-08	6.4
cg22442853-rs147709316	Index_trio_id_453	cg22442853_rs147709316_mother_age_when_born	9	88802884	14	24892340	NA	NA	NA	not pass	0.931	0.786	0.00175	<0.01	<1e-5	5.98e-07	-0.0173
cg24617313-rs6100232	Index_trio_id_501	cg26102503_rs6026502_mob	20	57341841	20	57425994	NA	NA	NA	not pass	0.931	0.784	-0.00161	0.01088	1e-05	1.99e-06	-0.0198
cg26083330-rs6125601	Index_trio_id_256	cg10981598_rs56803274_exposure_home_no_4SD_check	20	36240756	20	36148699	NA	NA	NA	not pass	0.931	0.788	0.00585	0.02176	2e-05	1.45e-05	0.0474
cg26083330-rs6125601	Index_trio_id_256	cg10981598_rs6019719_exposure_home_no_4SD_check	20	36240721	20	36148699	NA	NA	NA	not pass	0.931	0.788	0.00585	0.02176	2e-05	1.45e-05	0.0474
cg03494825-rs28812830	Index_trio_id_99	cg03494825_rs55805912_depression_F	8	906582	8	832260	NA	NA	NA	not pass	0.933	0.799	-0.0212	<0.01	<1e-5	9.3e-06	-0.223
cg04100284-rs72994092	Index_trio_id_130	cg04100284_rs72994092_exposure_other_no_4SD_check	19	15527934	22	39486356	NA	NA	NA	not pass	0.933	0.791	0.0128	0.01088	1e-05	4.8e-07	-0.101
cg04779737-rs150032813	Index_trio_id_496	cg24607642_rs142120897_FishFREQ	9	92073093	17	42345612	NA	NA	NA	not pass	0.933	0.793	-0.00919	0.01088	1e-05	6.44e-08	-0.106
cg04779737-rs150032813	Index_trio_id_496	cg24607642_rs150032813_FishFREQ	9	92068552	17	42345612	NA	NA	NA	not pass	0.933	0.793	-0.00919	0.01088	1e-05	6.44e-08	-0.106
cg05168453-rs4880406	Index_trio_id_248	cg19602187_rs9783271_age	10	134332529	10	134439616	NA	NA	NA	not pass	0.933	0.794	-0.000567	<0.01	<1e-5	7.07e-09	-0.00788
cg05168453-rs4880406	Index_trio_id_248	cg19602187_rs4242721_age	10	134333204	10	134439616	NA	NA	NA	not pass	0.933	0.794	-0.000567	<0.01	<1e-5	7.07e-09	-0.00788
cg05168453-rs4880406	Index_trio_id_248	cg19602187_rs4242722_age	10	134335299	10	134439616	NA	NA	NA	not pass	0.933	0.794	-0.000567	<0.01	<1e-5	6.79e-09	-0.0079
cg05168453-rs4880406	Index_trio_id_248	cg19602187_rs10781578_age	10	134331342	10	134439616	NA	NA	NA	not pass	0.933	0.794	-0.000567	<0.01	<1e-5	7.07e-09	-0.00788
cg06232315-rs59694261	Index_trio_id_191	cg06232315_rs1542758_mashr_whole_blood_MBD4	8	143048683	8	142346252	NA	NA	NA	not pass	0.933	0.801	-0.105	0.01088	1e-05	1.36e-05	-1.13
cg06232315-rs59694261	Index_trio_id_191	cg06232315_rs10108030_mashr_whole_blood_MBD4	8	143048040	8	142346252	NA	NA	NA	not pass	0.933	0.801	-0.105	0.01088	1e-05	1.36e-05	-1.13
cg06232315-rs59694261	Index_trio_id_191	cg06232315_rs4917257_mashr_whole_blood_MBD4	8	143047204	8	142346252	NA	NA	NA	not pass	0.933	0.801	-0.105	0.01088	1e-05	1.53e-05	-1.13
cg06232315-rs59694261	Index_trio_id_191	cg06232315_rs4917256_mashr_whole_blood_MBD4	8	143047081	8	142346252	NA	NA	NA	not pass	0.933	0.801	-0.105	0.01088	1e-05	1.53e-05	-1.13
cg06232315-rs59694261	Index_trio_id_191	cg06232315_rs4917260_mashr_whole_blood_MBD4	8	143050622	8	142346252	NA	NA	NA	not pass	0.933	0.801	-0.105	0.01088	1e-05	1.36e-05	-1.13
cg06232315-rs59694261	Index_trio_id_191	cg06232315_rs4917259_mashr_whole_blood_MBD4	8	143050407	8	142346252	NA	NA	NA	not pass	0.933	0.801	-0.105	0.01088	1e-05	1.36e-05	-1.13
cg06232315-rs59694261	Index_trio_id_191	cg06232315_rs4917258_mashr_whole_blood_MBD4	8	143047354	8	142346252	NA	NA	NA	not pass	0.933	0.801	-0.105	0.01088	1e-05	1.53e-05	-1.13
cg06232315-rs59694261	Index_trio_id_191	cg06232315_rs11167109_mashr_whole_blood_MBD4	8	143049566	8	142346252	NA	NA	NA	not pass	0.933	0.801	-0.105	0.01088	1e-05	1.36e-05	-1.13
cg06232315-rs59694261	Index_trio_id_191	cg06232315_rs11984902_mashr_whole_blood_MBD4	8	143049908	8	142346252	NA	NA	NA	not pass	0.933	0.801	-0.105	0.01088	1e-05	1.36e-05	-1.13
cg06680397-rs10043061	Index_trio_id_210	cg06680397_rs11748300_medication_contra	5	135540154	5	135527376	NA	NA	NA	not pass	0.933	0.799	0.0281	<0.01	<1e-5	3.2e-06	-0.338
cg08350488-rs3822845	Index_trio_id_229	cg08350488_rs4708856_mother_ever	6	160467087	6	160427501	NA	NA	NA	not pass	0.933	0.79	0.0183	0.01088	1e-05	2.2e-05	0.188
cg11480267-rs55995056	Index_trio_id_422	cg20008140_rs878050_smoke_statussmoker	20	57365717	20	57463455	NA	NA	NA	not pass	0.933	0.8	0.0133	<0.01	<1e-5	1.22e-05	-0.113
cg11480267-rs55995056	Index_trio_id_422	cg20008140_rs878049_smoke_statussmoker	20	57365655	20	57463455	NA	NA	NA	not pass	0.933	0.8	0.0133	<0.01	<1e-5	1.22e-05	-0.113
cg11480267-rs55995056	Index_trio_id_422	cg20008140_rs6070604_smoke_statussmoker	20	57364228	20	57463455	NA	NA	NA	not pass	0.933	0.8	0.0133	<0.01	<1e-5	1.82e-05	-0.112
cg17731524-rs145742031	Index_trio_id_485	cg23443127_rs79477139_folate_pathway_B6	14	47563556	3	75229143	NA	NA	NA	not pass	0.933	0.8	0.0219	<0.01	<1e-5	3.09e-08	0.289
cg11480267-rs55995056	Index_trio_id_422	cg20008140_rs7272283_smoke_statussmoker	20	57374138	20	57463455	NA	NA	NA	not pass	0.933	0.802	0.0131	<0.01	<1e-5	1.14e-05	-0.114
cg26083330-rs6125601	Index_trio_id_256	cg10981598_rs62206423_exposure_home_no_4SD_check	20	36239827	20	36148699	NA	NA	NA	not pass	0.934	0.804	0.00541	0.01088	1e-05	6.65e-06	0.0502
cg26083330-rs6125601	Index_trio_id_256	cg10981598_rs62206424_exposure_home_no_4SD_check	20	36239857	20	36148699	NA	NA	NA	not pass	0.934	0.804	0.00541	0.01088	1e-05	6.62e-06	0.0499
cg11480267-rs55995056	Index_trio_id_422	cg20008140_rs7274653_smoke_statussmoker	20	57375632	20	57463455	NA	NA	NA	not pass	0.936	0.806	0.0129	<0.01	<1e-5	9.22e-06	-0.115
cg01749054-rs61628376	Index_trio_id_24	cg01749054_rs73355038_elastic_net_whole_blood_ZNF445	14	101548377	14	101535459	NA	NA	NA	not pass	0.936	0.811	0.285	0.02176	2e-05	5.75e-06	-4.61
cg06163629-rs3787496	Index_trio_id_401	cg18035618_rs2145477_DairyFREQ	20	57375308	20	57415978	NA	NA	NA	not pass	0.936	0.811	0.00201	<0.01	<1e-5	9.44e-08	-0.0267
cg06163629-rs3787496	Index_trio_id_401	cg18035618_rs6026527_DairyFREQ	20	57372702	20	57415978	NA	NA	NA	not pass	0.936	0.811	0.00202	<0.01	<1e-5	1.09e-07	-0.0266
cg11480267-rs55995056	Index_trio_id_422	cg20008140_rs73143236_smoke_statussmoker	20	57367237	20	57463455	NA	NA	NA	not pass	0.936	0.81	0.0126	<0.01	<1e-5	1.22e-05	-0.113
cg11480267-rs55995056	Index_trio_id_422	cg20008140_rs6070608_smoke_statussmoker	20	57368464	20	57463455	NA	NA	NA	not pass	0.936	0.81	0.0126	<0.01	<1e-5	1.4e-05	-0.112
cg16538000-rs6908972	Index_trio_id_374	cg16538000_rs72976312_pack_years	6	134704285	6	134663422	NA	NA	NA	not pass	0.936	0.809	0.000228	0.02176	2e-05	1.93e-05	-0.00238
cg16538000-rs6908972	Index_trio_id_374	cg16538000_rs72976311_pack_years	6	134704263	6	134663422	NA	NA	NA	not pass	0.936	0.809	0.000228	0.02176	2e-05	1.93e-05	-0.00238
cg21252175-rs180912152	Index_trio_id_436	cg21252175_rs75333010_age	15	65590223	15	64973903	NA	NA	NA	not pass	0.936	0.811	0.000538	0.02176	2e-05	3.97e-06	0.00885
cg22442853-rs147709316	Index_trio_id_456	cg22442853_rs147709316_one_carbon_homocysteine	9	88802884	14	24892340	NA	NA	NA	not pass	0.936	0.811	-0.156	<0.01	<1e-5	1.14e-07	2.94
cg04100284-rs148979971	Index_trio_id_122	cg04100284_rs148979971_mashr_whole_blood_SIRT1	6	99402211	22	39486356	NA	NA	NA	not pass	0.938	0.813	0.0344	0.01088	1e-05	2.15e-07	-0.824
cg04779737-rs150032813	Index_trio_id_496	cg24607642_rs80169356_FishFREQ	9	92008619	17	42345612	NA	NA	NA	not pass	0.94	0.815	-0.00873	0.03264	3e-05	2.13e-07	-0.102
cg05168453-rs4880406	Index_trio_id_248	cg19602187_rs4568920_age	10	134324451	10	134439616	NA	NA	NA	not pass	0.941	0.818	-0.000497	<0.01	<1e-5	4.82e-08	-0.00705
cg11300971-rs28435799	Index_trio_id_262	cg11300971_rs113228472_elastic_net_whole_blood_NLRP2	4	89513012	4	89619038	NA	NA	NA	not pass	0.941	0.818	-0.24	<0.01	<1e-5	1.36e-07	-1.96
cg11300971-rs28435799	Index_trio_id_262	cg18607468_rs113228472_elastic_net_whole_blood_NLRP2	4	89513012	4	89619030	NA	NA	NA	not pass	0.941	0.817	0.153	0.01088	1e-05	2.82e-06	-1.08
cg07804434-rs79246402	Index_trio_id_220	cg07804434_rs79246402_FruitFREQ	7	151161975	7	151527349	NA	NA	NA	not pass	0.943	0.82	-0.0067	0.01088	1e-05	3.42e-06	0.0779
cg13617441-rs150086885	Index_trio_id_298	cg13617441_rs143112310_diet_folate_gwas_S1	3	34608412	3	34886005	NA	NA	NA	not pass	0.945	0.822	108	0.01088	1e-05	7.56e-06	1630
cg21821982-rs112801579	Index_trio_id_450	cg21821982_rs112801579_mashr_whole_blood_TLE6	3	32425430	3	31547255	NA	NA	NA	not pass	0.945	0.823	0.124	0.01088	1e-05	6.42e-07	-2.04
cg22815181-rs62115394	Index_trio_id_98	cg05338009_rs57415661_birth_seasonsummer	19	53975491	19	54041398	NA	NA	NA	not pass	0.946	0.824	0.00832	0.02176	2e-05	2.58e-05	0.103
cg18279536-rs55952371	Index_trio_id_404	cg18279536_rs1190868_iresh_sig_serum_folate	14	101069214	14	101194748	NA	NA	NA	not pass	0.946	0.825	-0.246	0.01088	1e-05	2e-05	-3.42
cg06163629-rs6100252	Index_trio_id_180	cg06163629_rs9679921_DairyFREQ	20	57440745	20	57414884	NA	NA	NA	not pass	0.948	0.828	-0.00116	0.01088	1e-05	8.83e-06	0.018
cg06163629-rs6100252	Index_trio_id_180	cg06163629_rs6026566_DairyFREQ	20	57440188	20	57414884	NA	NA	NA	not pass	0.948	0.828	-0.00116	0.01088	1e-05	8.83e-06	0.018
cg06163629-rs6100252	Index_trio_id_180	cg06163629_rs6100257_DairyFREQ	20	57440490	20	57414884	NA	NA	NA	not pass	0.948	0.828	-0.00116	0.01088	1e-05	8.83e-06	0.018
cg00259549-rs9314423	Index_trio_id_471	cg23424125_rs935822_age	8	1111472	8	1494546	NA	NA	NA	not pass	0.953	0.837	-0.000308	<0.01	<1e-5	2.04e-06	0.00434
cg03494825-rs28812830	Index_trio_id_99	cg03494825_rs17667625_depression_F	8	904179	8	832260	NA	NA	NA	not pass	0.953	0.834	-0.0168	<0.01	<1e-5	9.34e-06	-0.22
cg04100284-rs72994092	Index_trio_id_129	cg04100284_rs72994092_elastic_net_whole_blood_POU5F1	19	15527934	22	39486356	NA	NA	NA	not pass	0.953	0.835	-0.413	<0.01	<1e-5	1.28e-13	-2.73
cg05168453-rs61862348	Index_trio_id_249	cg10191248_rs61862348_diet_folate_gwas_S1	10	134686999	10	134441085	NA	NA	NA	not pass	0.953	0.837	80.7	<0.01	<1e-5	8.03e-13	-1270
cg09601933-rs35094759	Index_trio_id_241	cg09601933_rs35094759_APGAR_5_MINUTES	2	233573539	2	233527140	NA	NA	NA	not pass	0.953	0.837	-0.00259	<0.01	<1e-5	4.27e-23	-0.758
cg12424870-rs138470364	Index_trio_id_288	cg12424870_rs138470364_folate_pathway_B6	10	70131263	11	61474898	NA	NA	NA	not pass	0.953	0.835	0.0144	<0.01	<1e-5	2.17e-12	-0.463
cg18279536-rs1004574	Index_trio_id_407	cg18538961_rs72698718_APGAR_5_MINUTES	14	101178555	14	101363192	NA	NA	NA	not pass	0.953	0.838	0.00281	0.04352	4e-05	1.78e-05	0.0812
cg18279536-rs1004574	Index_trio_id_407	cg18538961_rs59488041_APGAR_5_MINUTES	14	101180041	14	101363192	NA	NA	NA	not pass	0.953	0.838	0.00281	0.04352	4e-05	2.09e-05	0.0807
cg19785773-rs186728029	Index_trio_id_420	cg19785773_rs149148643_mashr_whole_blood_SIRT1	5	163911128	8	142398412	NA	NA	NA	not pass	0.953	0.838	-0.0239	0.01088	1e-05	6.56e-06	-0.304
cg26083330-rs6125601	Index_trio_id_256	cg10981598_rs62206422_exposure_home_no_4SD_check	20	36239708	20	36148699	NA	NA	NA	not pass	0.953	0.837	0.00451	0.01088	1e-05	1.06e-05	0.0488
cg26153784-rs114775827	Index_trio_id_507	cg26153784_rs114775827_n_people_sharing_household	1	11508421	1	10999921	NA	NA	NA	not pass	0.957	0.842	-0.0033	<0.01	<1e-5	4.04e-06	0.0648
cg26083330-rs6125601	Index_trio_id_305	cg20479660_rs4810937_gestation_final	20	36236907	20	36149112	NA	NA	NA	not pass	0.961	0.846	0.00242	0.04352	4e-05	1.88e-05	-0.0201
cg12464177-rs142221379	Index_trio_id_291	cg12464177_rs142221379_FruitFREQ	3	71397590	17	34035269	NA	NA	NA	not pass	0.962	0.847	0.00842	<0.01	<1e-5	2.1e-09	0.25
cg26083330-rs6125601	Index_trio_id_500	cg25962605_rs35818712_ModerateActH_log_trans_4SD_checked	20	36206453	20	36149452	NA	NA	NA	not pass	0.962	0.848	-0.00146	0.02176	2e-05	1.72e-05	0.0217
cg06163629-rs3787496	Index_trio_id_401	cg18035618_rs6015375_DairyFREQ	20	57377100	20	57415978	NA	NA	NA	not pass	0.97	0.856	0.00153	<0.01	<1e-5	8.37e-08	-0.0268
cg06680397-rs10043061	Index_trio_id_210	cg06680397_rs11740403_medication_contra	5	135547552	5	135527376	NA	NA	NA	not pass	0.97	0.856	0.0203	0.01088	1e-05	8.1e-06	-0.329
cg05498866-rs139131347	Index_trio_id_172	cg05498866_rs139131347_DairyFREQ	8	22126931	8	22018549	NA	NA	NA	not pass	0.971	0.858	-0.00361	0.02176	2e-05	1.38e-06	-0.118
cg19785773-rs186728029	Index_trio_id_419	cg19785773_rs149148643_gestation_final	5	163911128	8	142398412	NA	NA	NA	not pass	0.971	0.858	-0.00503	0.03264	3e-05	9.88e-07	-0.0586
cg18279536-rs1004574	Index_trio_id_407	cg18538961_rs72698720_APGAR_5_MINUTES	14	101178715	14	101363192	NA	NA	NA	not pass	0.973	0.861	0.00242	0.04352	4e-05	1.93e-05	0.081
cg08350488-rs9355287	Index_trio_id_227	cg08350488_rs9457931_mother_current	6	160929904	6	160427501	NA	NA	NA	not pass	0.975	0.863	-0.0139	0.01088	1e-05	1.72e-05	0.243
cg08350488-rs9355287	Index_trio_id_227	cg08350488_rs4708870_mother_current	6	160926082	6	160427501	NA	NA	NA	not pass	0.975	0.863	-0.0139	0.01088	1e-05	1.72e-05	0.243
cg03322921-rs114816804	Index_trio_id_92	cg03322921_rs114816804_elastic_net_whole_blood_PADI6	2	72334904	2	71755716	NA	NA	NA	not pass	0.975	0.864	0.0152	0.03264	3e-05	7.12e-06	0.195
cg02883082-rs117768880	Index_trio_id_52	cg02883082_rs117768880_MeatFREQ	8	36836502	10	130378709	NA	NA	NA	not pass	0.976	0.865	-0.0141	<0.01	<1e-5	4.32e-13	0.291
cg17731524-rs12153865	Index_trio_id_477	cg23443127_rs12153865_FishFREQ	6	892422	3	75229143	NA	NA	NA	not pass	0.983	0.872	0.00816	0.04352	4e-05	1.52e-08	0.178
cg16020674-rs61338434	Index_trio_id_351	cg16020674_rs4803139_birth_seasonsummer	19	54019474	19	54040836	NA	NA	NA	not pass	0.983	0.874	-0.0018	0.02176	2e-05	7.44e-06	-0.0429
cg16020674-rs61338434	Index_trio_id_351	cg16020674_rs34165566_birth_seasonsummer	19	54018150	19	54040836	NA	NA	NA	not pass	0.983	0.874	-0.0018	0.02176	2e-05	7.44e-06	-0.0429
cg16020674-rs61338434	Index_trio_id_351	cg16020674_rs11084259_birth_seasonsummer	19	54018756	19	54040836	NA	NA	NA	not pass	0.983	0.874	-0.0018	0.02176	2e-05	7.44e-06	-0.0429
cg18279536-rs1004574	Index_trio_id_407	cg18538961_rs72698721_APGAR_5_MINUTES	14	101181189	14	101363192	NA	NA	NA	not pass	0.984	0.875	0.0022	0.04352	4e-05	1.87e-05	0.0811
cg04100284-rs72994092	Index_trio_id_128	cg04100284_rs72994092_elastic_net_whole_blood_PADI6	19	15527934	22	39486356	NA	NA	NA	not pass	0.985	0.877	-0.00992	<0.01	<1e-5	8.19e-08	0.248
cg08350488-rs9355287	Index_trio_id_227	cg08350488_rs41266375_mother_current	6	160953472	6	160427501	NA	NA	NA	not pass	0.985	0.879	0.0141	<0.01	<1e-5	4.07e-06	0.305
cg08350488-rs9355287	Index_trio_id_227	cg08350488_rs41265924_mother_current	6	160965618	6	160427501	NA	NA	NA	not pass	0.985	0.879	0.0141	<0.01	<1e-5	4.07e-06	0.305
cg08350488-rs9355287	Index_trio_id_227	cg08350488_rs41267805_mother_current	6	160921969	6	160427501	NA	NA	NA	not pass	0.985	0.879	0.0141	<0.01	<1e-5	3.13e-06	0.324
cg08350488-rs9355287	Index_trio_id_227	cg08350488_rs112658628_mother_current	6	160955585	6	160427501	NA	NA	NA	not pass	0.985	0.879	0.0141	<0.01	<1e-5	4.07e-06	0.305
cg03614274-rs143098296	Index_trio_id_107	cg03614274_rs143098296_elastic_net_whole_blood_ZNF445	2	46775296	2	47040121	NA	NA	NA	not pass	0.989	0.883	-0.0753	<0.01	<1e-5	4.69e-10	-3.16
cg02883082-rs115356417	Index_trio_id_41	cg02883082_rs115356417_mashr_whole_blood_TET2	5	107156798	10	130378709	NA	NA	NA	not pass	0.989	0.884	-0.237	<0.01	<1e-5	5.4e-13	11.4
cg04100284-rs72994092	Index_trio_id_134	cg04100284_rs72994092_iresh_sig_serum_folate	19	15527934	22	39486356	NA	NA	NA	not pass	0.989	0.885	-0.242	<0.01	<1e-5	1.13e-07	6.65
cg02883082-rs115356417	Index_trio_id_36	cg02883082_rs115356417_exposure_home_no_4SD_check	5	107156798	10	130378709	NA	NA	NA	not pass	0.992	0.948	-0.00383	0.0108801	1e-05	9.12e-09	-0.333
cg02883082-rs117768880	Index_trio_id_48	cg02883082_rs117768880_iresh_sig_serum_folate	8	36836502	10	130378709	NA	NA	NA	not pass	0.992	0.952	-0.197	<0.01	<1e-5	4.73e-16	20.1
cg03005755-rs73725381	Index_trio_id_56	cg03005755_rs11166949_mashr_whole_blood_TLE6	8	141097905	8	141068799	NA	NA	NA	not pass	0.992	0.905	-0.00955	<0.01	<1e-5	8.55e-06	-0.306
cg03005755-rs73725381	Index_trio_id_56	cg03005755_rs59381089_mashr_whole_blood_TLE6	8	141099596	8	141068799	NA	NA	NA	not pass	0.992	0.905	-0.00955	<0.01	<1e-5	2.01e-06	-0.326
cg03005755-rs73725381	Index_trio_id_56	cg03005755_rs7010626_mashr_whole_blood_TLE6	8	141096457	8	141068799	NA	NA	NA	not pass	0.992	0.905	-0.00955	<0.01	<1e-5	8.55e-06	-0.306
cg03025285-rs75993254	Index_trio_id_57	cg03025285_rs76789638_elastic_net_whole_blood_NLRP7	11	97405041	8	19752474	NA	NA	NA	not pass	0.992	0.921	-0.111	<0.01	<1e-5	2.33e-07	2.38
cg03025285-rs75993254	Index_trio_id_57	cg03025285_rs78976824_elastic_net_whole_blood_NLRP7	11	97402469	8	19752474	NA	NA	NA	not pass	0.992	0.921	-0.111	<0.01	<1e-5	2.33e-07	2.38
cg03025285-rs75993254	Index_trio_id_58	cg03025285_rs117396230_mashr_whole_blood_TET2	11	97370648	8	19752474	NA	NA	NA	not pass	0.992	0.904	-0.179	0.01088	1e-05	1.19e-07	-3.68
cg03025285-rs75993254	Index_trio_id_58	cg03025285_rs73532595_mashr_whole_blood_TET2	11	97395583	8	19752474	NA	NA	NA	not pass	0.992	0.904	-0.179	<0.01	<1e-5	1.08e-07	-3.69
cg03025285-rs75993254	Index_trio_id_58	cg03025285_rs79816512_mashr_whole_blood_TET2	11	97372566	8	19752474	NA	NA	NA	not pass	0.992	0.904	-0.179	<0.01	<1e-5	1.01e-07	-3.69
cg03322921-rs114504722	Index_trio_id_72	cg03322921_rs114504722_mashr_whole_blood_SIRT1	2	71713427	2	71755716	NA	NA	NA	not pass	0.992	0.91	0.0262	<0.01	<1e-5	9.12e-08	-0.528
cg03322921-rs114727975	Index_trio_id_81	cg03322921_rs114727975_elastic_net_whole_blood_POU5F1	4	159675796	2	71755716	NA	NA	NA	not pass	0.992	0.976	-0.0978	<0.01	<1e-5	2.94e-11	-8.91
cg03322921-rs114727975	Index_trio_id_81	cg03322921_rs188446019_elastic_net_whole_blood_POU5F1	4	159658911	2	71755716	NA	NA	NA	not pass	0.992	0.976	-0.0978	<0.01	<1e-5	3.74e-11	-8.87
cg03322921-rs114727975	Index_trio_id_90	cg03322921_rs188446019_VigorousActH_log_trans_4SD_checked	4	159658911	2	71755716	NA	NA	NA	not pass	0.992	0.899	-0.00356	<0.01	<1e-5	1.49e-17	0.155
cg03322921-rs114727975	Index_trio_id_90	cg03322921_rs114727975_VigorousActH_log_trans_4SD_checked	4	159675796	2	71755716	NA	NA	NA	not pass	0.992	0.899	-0.00356	<0.01	<1e-5	3.21e-18	0.161
cg03322921-rs6964240	Index_trio_id_61	cg03322921_rs10155836_diet_folate_gwas_S1	7	96197953	2	71755716	NA	NA	NA	not pass	0.992	0.989	8.83	<0.01	<1e-5	8.74e-09	-2120
cg03322921-rs6964240	Index_trio_id_61	cg03322921_rs6465527_diet_folate_gwas_S1	7	96208580	2	71755716	NA	NA	NA	not pass	0.992	0.989	8.83	<0.01	<1e-5	8.74e-09	-2120
cg03322921-rs6964240	Index_trio_id_61	cg03322921_rs4729266_diet_folate_gwas_S1	7	96198422	2	71755716	NA	NA	NA	not pass	0.992	0.989	8.83	<0.01	<1e-5	8.74e-09	-2120
cg03322921-rs6964240	Index_trio_id_61	cg03322921_rs6964240_diet_folate_gwas_S1	7	96194525	2	71755716	NA	NA	NA	not pass	0.992	0.989	8.83	<0.01	<1e-5	8.74e-09	-2120
cg03322921-rs6964240	Index_trio_id_61	cg03322921_rs4729268_diet_folate_gwas_S1	7	96204968	2	71755716	NA	NA	NA	not pass	0.992	0.989	8.83	<0.01	<1e-5	8.74e-09	-2120
cg03322921-rs6964240	Index_trio_id_61	cg03322921_rs10156156_diet_folate_gwas_S1	7	96197770	2	71755716	NA	NA	NA	not pass	0.992	0.989	8.83	<0.01	<1e-5	8.74e-09	-2120
cg03322921-rs6964240	Index_trio_id_61	cg03322921_rs7782072_diet_folate_gwas_S1	7	96200963	2	71755716	NA	NA	NA	not pass	0.992	0.989	8.83	<0.01	<1e-5	8.74e-09	-2120
cg03322921-rs6964240	Index_trio_id_61	cg03322921_rs7786345_diet_folate_gwas_S1	7	96201377	2	71755716	NA	NA	NA	not pass	0.992	0.989	8.83	<0.01	<1e-5	8.74e-09	-2120
cg03322921-rs6964240	Index_trio_id_61	cg03322921_rs5002507_diet_folate_gwas_S1	7	96195737	2	71755716	NA	NA	NA	not pass	0.992	0.989	8.83	<0.01	<1e-5	8.74e-09	-2120
cg03322921-rs6964240	Index_trio_id_61	cg03322921_rs6971488_diet_folate_gwas_S1	7	96206383	2	71755716	NA	NA	NA	not pass	0.992	0.989	8.83	<0.01	<1e-5	8.74e-09	-2120
cg03322921-rs6964240	Index_trio_id_61	cg03322921_rs4990847_diet_folate_gwas_S1	7	96195483	2	71755716	NA	NA	NA	not pass	0.992	0.989	8.83	<0.01	<1e-5	8.74e-09	-2120
cg03322921-rs6964240	Index_trio_id_61	cg03322921_rs4618630_diet_folate_gwas_S1	7	96204832	2	71755716	NA	NA	NA	not pass	0.992	0.989	8.83	<0.01	<1e-5	8.74e-09	-2120
cg03322921-rs6964240	Index_trio_id_61	cg03322921_rs11769840_diet_folate_gwas_S1	7	96199201	2	71755716	NA	NA	NA	not pass	0.992	0.989	8.83	<0.01	<1e-5	8.74e-09	-2120
cg03322921-rs6964240	Index_trio_id_64	cg03322921_rs4990847_exposure_other_no_4SD_check	7	96195483	2	71755716	NA	NA	NA	not pass	0.992	0.988	-0.000882	<0.01	<1e-5	8.52e-23	0.488
cg03322921-rs6964240	Index_trio_id_64	cg03322921_rs6964240_exposure_other_no_4SD_check	7	96194525	2	71755716	NA	NA	NA	not pass	0.992	0.988	-0.000882	<0.01	<1e-5	8.52e-23	0.488
cg03322921-rs6964240	Index_trio_id_64	cg03322921_rs6971488_exposure_other_no_4SD_check	7	96206383	2	71755716	NA	NA	NA	not pass	0.992	0.988	-0.000882	<0.01	<1e-5	8.52e-23	0.488
cg03322921-rs6964240	Index_trio_id_64	cg03322921_rs6465527_exposure_other_no_4SD_check	7	96208580	2	71755716	NA	NA	NA	not pass	0.992	0.988	-0.000882	<0.01	<1e-5	8.52e-23	0.488
cg03322921-rs6964240	Index_trio_id_64	cg03322921_rs10156156_exposure_other_no_4SD_check	7	96197770	2	71755716	NA	NA	NA	not pass	0.992	0.988	-0.000882	<0.01	<1e-5	8.52e-23	0.488
cg03322921-rs6964240	Index_trio_id_64	cg03322921_rs7786345_exposure_other_no_4SD_check	7	96201377	2	71755716	NA	NA	NA	not pass	0.992	0.988	-0.000882	<0.01	<1e-5	8.52e-23	0.488
cg03322921-rs6964240	Index_trio_id_64	cg03322921_rs5002507_exposure_other_no_4SD_check	7	96195737	2	71755716	NA	NA	NA	not pass	0.992	0.988	-0.000882	<0.01	<1e-5	8.52e-23	0.488
cg03322921-rs6964240	Index_trio_id_64	cg03322921_rs10155836_exposure_other_no_4SD_check	7	96197953	2	71755716	NA	NA	NA	not pass	0.992	0.988	-0.000882	<0.01	<1e-5	8.52e-23	0.488
cg03322921-rs6964240	Index_trio_id_64	cg03322921_rs4729268_exposure_other_no_4SD_check	7	96204968	2	71755716	NA	NA	NA	not pass	0.992	0.988	-0.000882	<0.01	<1e-5	8.52e-23	0.488
cg03322921-rs6964240	Index_trio_id_64	cg03322921_rs4618630_exposure_other_no_4SD_check	7	96204832	2	71755716	NA	NA	NA	not pass	0.992	0.988	-0.000882	<0.01	<1e-5	8.52e-23	0.488
cg03322921-rs6964240	Index_trio_id_64	cg03322921_rs7782072_exposure_other_no_4SD_check	7	96200963	2	71755716	NA	NA	NA	not pass	0.992	0.988	-0.000882	<0.01	<1e-5	8.52e-23	0.488
cg03322921-rs6964240	Index_trio_id_64	cg03322921_rs11769840_exposure_other_no_4SD_check	7	96199201	2	71755716	NA	NA	NA	not pass	0.992	0.988	-0.000882	<0.01	<1e-5	8.52e-23	0.488
cg03322921-rs6964240	Index_trio_id_64	cg03322921_rs4729266_exposure_other_no_4SD_check	7	96198422	2	71755716	NA	NA	NA	not pass	0.992	0.988	-0.000882	<0.01	<1e-5	8.52e-23	0.488
cg03494825-rs28812830	Index_trio_id_99	cg03494825_rs10104458_depression_F	8	934744	8	832260	NA	NA	NA	not pass	0.992	0.929	0.00715	<0.01	<1e-5	9.44e-06	-0.227
cg03494825-rs28812830	Index_trio_id_99	cg03494825_rs11775365_depression_F	8	935991	8	832260	NA	NA	NA	not pass	0.992	0.929	0.00715	<0.01	<1e-5	9.44e-06	-0.227
cg03494825-rs28812830	Index_trio_id_99	cg03494825_rs10108044_depression_F	8	932822	8	832260	NA	NA	NA	not pass	0.992	0.929	0.00715	<0.01	<1e-5	9.44e-06	-0.227
cg03494825-rs28812830	Index_trio_id_99	cg03494825_rs55807045_depression_F	8	938084	8	832260	NA	NA	NA	not pass	0.992	0.929	0.00715	<0.01	<1e-5	9.88e-06	-0.227
cg03494825-rs28812830	Index_trio_id_99	cg03494825_rs56037916_depression_F	8	935668	8	832260	NA	NA	NA	not pass	0.992	0.929	0.00715	<0.01	<1e-5	9.44e-06	-0.227
cg03494825-rs28812830	Index_trio_id_99	cg03494825_rs11784100_depression_F	8	939604	8	832260	NA	NA	NA	not pass	0.992	0.928	0.00687	0.01088	1e-05	1.77e-05	-0.204
cg03494825-rs28812830	Index_trio_id_99	cg03494825_rs11784101_depression_F	8	939606	8	832260	NA	NA	NA	not pass	0.992	0.928	0.00687	0.01088	1e-05	2.04e-05	-0.203
cg03494825-rs28812830	Index_trio_id_99	cg03494825_rs11786507_depression_F	8	923513	8	832260	NA	NA	NA	not pass	0.992	0.942	0.00586	<0.01	<1e-5	9.51e-06	-0.227
cg03494825-rs28812830	Index_trio_id_99	cg03494825_rs10104214_depression_F	8	934592	8	832260	NA	NA	NA	not pass	0.992	0.929	0.00715	<0.01	<1e-5	9.44e-06	-0.227
cg03494825-rs28812830	Index_trio_id_99	cg15599138_rs28565321_depression_F	8	878715	8	833089	NA	NA	NA	not pass	0.992	0.983	-0.00225	0.01088	1e-05	4.26e-06	-0.311
cg04100284-rs148979971	Index_trio_id_117	cg04100284_rs148979971_elastic_net_whole_blood_POU5F1	6	99402211	22	39486356	NA	NA	NA	not pass	0.992	0.966	0.0159	<0.01	<1e-5	1.22e-27	4.43
cg04100284-rs148979971	Index_trio_id_124	cg04100284_rs148979971_one_carbon_cystathionine	6	99402211	22	39486356	NA	NA	NA	not pass	0.992	0.898	0.0455	<0.01	<1e-5	1.04e-16	2.18
cg04100284-rs72994092	Index_trio_id_131	cg04100284_rs72994092_FishFREQ	19	15527934	22	39486356	NA	NA	NA	not pass	0.992	0.903	0.00333	0.01088	1e-05	1.35e-07	-0.0593
cg04100284-rs72994092	Index_trio_id_132	cg04100284_rs72994092_FruitFREQ	19	15527934	22	39486356	NA	NA	NA	not pass	0.992	0.946	-0.00139	<0.01	<1e-5	6.81e-09	-0.0945
cg04100284-rs72994092	Index_trio_id_135	cg04100284_rs72994092_mashr_whole_blood_MBD3	19	15527934	22	39486356	NA	NA	NA	not pass	0.992	0.964	-0.0411	<0.01	<1e-5	1.91e-19	8.45
cg04100284-rs72994092	Index_trio_id_139	cg04100284_rs72994092_SIMD_quantile	19	15527934	22	39486356	NA	NA	NA	not pass	0.992	0.965	0.000854	<0.01	<1e-5	1.68e-12	-0.1
cg04384810-rs117814100	Index_trio_id_150	cg04384810_rs117814100_QCed_alcohol_units_log_trans_4SD_checked	14	91449666	14	91621555	NA	NA	NA	not pass	0.992	0.892	0.00255	0.01088	1e-05	1.55e-08	0.115
cg04777726-rs10408888	Index_trio_id_280	cg15974053_rs143737300_sex	19	49355038	19	49339789	NA	NA	NA	not pass	0.992	0.96	0.00283	0.01088	1e-05	8.02e-06	0.149
cg04777726-rs10408888	Index_trio_id_280	cg15974053_rs142296350_sex	19	49355146	19	49339789	NA	NA	NA	not pass	0.992	0.96	0.00283	0.01088	1e-05	8.02e-06	0.149
cg04777726-rs10408888	Index_trio_id_280	cg15974053_rs142752291_sex	19	49353881	19	49339789	NA	NA	NA	not pass	0.992	0.945	0.00381	0.01088	1e-05	8.02e-06	0.149
cg04777726-rs10408888	Index_trio_id_280	cg15974053_rs73061622_sex	19	49358111	19	49339789	NA	NA	NA	not pass	0.992	0.96	0.00283	<0.01	<1e-5	5.6e-06	0.151
cg04777726-rs10408888	Index_trio_id_280	cg15974053_rs139715349_sex	19	49346538	19	49339789	NA	NA	NA	not pass	0.992	0.969	0.00215	0.01088	1e-05	8.02e-06	0.149
cg04777726-rs10408888	Index_trio_id_280	cg15974053_rs17272658_sex	19	49355405	19	49339789	NA	NA	NA	not pass	0.992	0.96	0.00283	0.01088	1e-05	8.02e-06	0.149
cg04777726-rs10408888	Index_trio_id_280	cg15974053_rs10445553_sex	19	49354329	19	49339789	NA	NA	NA	not pass	0.992	0.945	0.00381	0.02176	2e-05	1.05e-05	0.147
cg04777726-rs10408888	Index_trio_id_280	cg15974053_rs45589039_sex	19	49355385	19	49339789	NA	NA	NA	not pass	0.992	0.96	0.00283	0.01088	1e-05	8.02e-06	0.149
cg04777726-rs10408888	Index_trio_id_280	cg15974053_rs17272645_sex	19	49342366	19	49339789	NA	NA	NA	not pass	0.992	0.969	0.00215	0.01088	1e-05	8.02e-06	0.149
cg04777726-rs10408888	Index_trio_id_280	cg15974053_rs73061617_sex	19	49350984	19	49339789	NA	NA	NA	not pass	0.992	0.945	0.00381	0.01088	1e-05	8.02e-06	0.149
cg04777726-rs10408888	Index_trio_id_280	cg15974053_rs137885952_sex	19	49355124	19	49339789	NA	NA	NA	not pass	0.992	0.96	0.00283	0.01088	1e-05	8.02e-06	0.149
cg04777726-rs10408888	Index_trio_id_280	cg15974053_rs28556985_sex	19	49351149	19	49339789	NA	NA	NA	not pass	0.992	0.945	0.00381	0.01088	1e-05	8.02e-06	0.149
cg04777726-rs10408888	Index_trio_id_280	cg15974053_rs144491555_sex	19	49349025	19	49339789	NA	NA	NA	not pass	0.992	0.945	0.00381	0.01088	1e-05	8.02e-06	0.149
cg04777726-rs10408888	Index_trio_id_280	cg15974053_rs146703426_sex	19	49346968	19	49339789	NA	NA	NA	not pass	0.992	0.969	0.00215	0.01088	1e-05	8.02e-06	0.149
cg04777726-rs10408888	Index_trio_id_280	cg15974053_rs55966626_sex	19	49342396	19	49339789	NA	NA	NA	not pass	0.992	0.969	0.00215	0.01088	1e-05	8.02e-06	0.149
cg04975775-rs10838049	Index_trio_id_161	cg04975775_rs10838011_one_carbon_cystathionine	11	1652021	11	2019587	NA	NA	NA	not pass	0.992	0.937	-0.0142	0.04352	4e-05	2.41e-05	0.501
cg04975775-rs10838049	Index_trio_id_161	cg04975775_rs7112439_one_carbon_cystathionine	11	1633277	11	2019587	NA	NA	NA	not pass	0.992	0.947	0.0129	0.04352	4e-05	1.56e-05	0.557
cg04975775-rs10838049	Index_trio_id_161	cg04975775_rs10768675_one_carbon_cystathionine	11	1633661	11	2019587	NA	NA	NA	not pass	0.992	0.961	0.00949	0.04352	4e-05	2.29e-05	0.547
cg04975775-rs10838049	Index_trio_id_161	cg04975775_rs11036314_one_carbon_cystathionine	11	1633535	11	2019587	NA	NA	NA	not pass	0.992	0.961	0.00949	0.04352	4e-05	1.56e-05	0.557
cg04975775-rs10838049	Index_trio_id_161	cg04975775_rs7130736_one_carbon_cystathionine	11	1633281	11	2019587	NA	NA	NA	not pass	0.992	0.947	0.0129	0.04352	4e-05	1.56e-05	0.557
cg05875302-rs3934496	Index_trio_id_413	cg18896979_rs66546797_income	2	242914788	2	242844174	NA	NA	NA	not pass	0.992	0.9	0.00178	0.04352	4e-05	2.37e-05	0.0445
cg05875302-rs3934496	Index_trio_id_413	cg18896979_rs73018100_income	2	242914535	2	242844174	NA	NA	NA	not pass	0.992	0.983	0.000303	0.04352	4e-05	2.38e-05	0.0445
cg05875302-rs3934496	Index_trio_id_413	cg18896979_rs67174919_income	2	242914756	2	242844174	NA	NA	NA	not pass	0.992	0.9	0.00178	0.03264	3e-05	2.52e-05	0.0445
cg06163629-rs188270081	Index_trio_id_183	cg06163629_rs76778320_one_carbon_cystathionine	20	57741642	20	57414884	NA	NA	NA	not pass	0.992	0.891	-0.0415	0.01088	1e-05	3.53e-07	1
cg06163629-rs6123822	Index_trio_id_179	cg06163629_rs77212705_fatherDead	20	57278022	20	57414884	NA	NA	NA	not pass	0.992	0.912	0.00201	0.02176	2e-05	1.74e-05	0.0594
cg06214659-rs78379501	Index_trio_id_190	cg06214659_rs78379501_mob	1	224990243	6	126709785	NA	NA	NA	not pass	0.992	0.918	-0.0011	0.02176	2e-05	5.69e-08	0.0597
cg06232315-rs59694261	Index_trio_id_192	cg06232315_rs59694261_diet_folate_gwas_S3	8	143047639	8	142346252	NA	NA	NA	not pass	0.992	0.983	19	0.03264	3e-05	2.21e-05	3130
cg06620200-rs34907258	Index_trio_id_208	cg06620200_rs34907258_FruitFREQ	2	36170173	19	54190235	NA	NA	NA	not pass	0.992	0.9	-0.00228	0.03264	3e-05	1.41e-06	-0.0604
cg06680397-rs10043061	Index_trio_id_210	cg06680397_rs11743293_medication_contra	5	135547243	5	135527376	NA	NA	NA	not pass	0.992	0.891	0.0153	0.01088	1e-05	8.1e-06	-0.329
cg06680397-rs10043061	Index_trio_id_210	cg06680397_rs17762209_medication_contra	5	135613732	5	135527376	NA	NA	NA	not pass	0.992	0.922	-0.0114	0.01088	1e-05	2.4e-05	-0.315
cg07040013-rs76495563	Index_trio_id_216	cg07040013_rs752950_menarche	10	132029936	10	132099553	NA	NA	NA	not pass	0.992	0.987	0.00229	0.03264	3e-05	1.76e-05	0.348
cg07040013-rs76495563	Index_trio_id_216	cg07040013_rs11017149_menarche	10	132021727	10	132099553	NA	NA	NA	not pass	0.992	0.987	0.00229	0.03264	3e-05	1.76e-05	0.348
cg07040013-rs76495563	Index_trio_id_216	cg07040013_rs748788_menarche	10	132018853	10	132099553	NA	NA	NA	not pass	0.992	0.987	0.00229	0.03264	3e-05	1.76e-05	0.348
cg07040013-rs76495563	Index_trio_id_216	cg07040013_rs12570092_menarche	10	132044710	10	132099553	NA	NA	NA	not pass	0.992	0.956	-0.00675	<0.01	<1e-5	9.78e-06	0.358
cg07040013-rs76495563	Index_trio_id_216	cg07040013_rs11017154_menarche	10	132035648	10	132099553	NA	NA	NA	not pass	0.992	0.987	0.00229	0.03264	3e-05	1.76e-05	0.348
cg07040013-rs76495563	Index_trio_id_216	cg07040013_rs78898858_menarche	10	132042555	10	132099553	NA	NA	NA	not pass	0.992	0.956	-0.00675	0.03264	3e-05	1.69e-05	0.353
cg07040013-rs76495563	Index_trio_id_216	cg07040013_rs55778378_menarche	10	132021514	10	132099553	NA	NA	NA	not pass	0.992	0.987	0.00229	0.03264	3e-05	1.76e-05	0.348
cg07040013-rs76495563	Index_trio_id_216	cg07040013_rs10829717_menarche	10	132023402	10	132099553	NA	NA	NA	not pass	0.992	0.987	0.00229	0.03264	3e-05	1.76e-05	0.348
cg08350488-rs3822845	Index_trio_id_233	cg08350488_rs56296641_age	6	160517094	6	160427501	NA	NA	NA	not pass	0.992	0.899	-0.000333	<0.01	<1e-5	1.6e-05	0.00834
cg08350488-rs3822845	Index_trio_id_229	cg08350488_rs28633601_mother_ever	6	160495345	6	160427501	NA	NA	NA	not pass	0.992	0.942	-0.00516	0.04352	4e-05	1.86e-05	0.182
cg08350488-rs3822845	Index_trio_id_229	cg08350488_rs57905622_mother_ever	6	160474310	6	160427501	NA	NA	NA	not pass	0.992	0.942	-0.00516	0.04352	4e-05	1.86e-05	0.182
cg08350488-rs3822845	Index_trio_id_229	cg08350488_rs8191847_mother_ever	6	160483144	6	160427501	NA	NA	NA	not pass	0.992	0.93	0.00626	0.02176	2e-05	1.5e-05	0.188
cg08350488-rs3822845	Index_trio_id_229	cg08350488_rs3777409_mother_ever	6	160490095	6	160427501	NA	NA	NA	not pass	0.992	0.93	0.00626	0.02176	2e-05	1.5e-05	0.188
cg08350488-rs3822845	Index_trio_id_229	cg08350488_rs148643431_mother_ever	6	160515894	6	160427501	NA	NA	NA	not pass	0.992	0.942	-0.00516	0.04352	4e-05	1.86e-05	0.182
cg08350488-rs3822845	Index_trio_id_229	cg08350488_rs3798177_mother_ever	6	160507887	6	160427501	NA	NA	NA	not pass	0.992	0.942	-0.00516	0.04352	4e-05	1.86e-05	0.182
cg08350488-rs3822845	Index_trio_id_229	cg08350488_rs3777412_mother_ever	6	160469895	6	160427501	NA	NA	NA	not pass	0.992	0.93	0.00626	0.02176	2e-05	1.5e-05	0.188
cg08350488-rs3822845	Index_trio_id_229	cg08350488_rs73023681_mother_ever	6	160488871	6	160427501	NA	NA	NA	not pass	0.992	0.93	0.00626	0.02176	2e-05	1.5e-05	0.188
cg08350488-rs3822845	Index_trio_id_229	cg08350488_rs8191818_mother_ever	6	160471191	6	160427501	NA	NA	NA	not pass	0.992	0.942	-0.00516	0.04352	4e-05	1.86e-05	0.182
cg08350488-rs3822845	Index_trio_id_229	cg08350488_rs8191821_mother_ever	6	160471752	6	160427501	NA	NA	NA	not pass	0.992	0.93	0.00626	0.02176	2e-05	1.5e-05	0.188
cg08350488-rs3822845	Index_trio_id_229	cg08350488_rs8191898_mother_ever	6	160498965	6	160427501	NA	NA	NA	not pass	0.992	0.942	-0.00516	0.04352	4e-05	1.86e-05	0.182
cg08350488-rs3822845	Index_trio_id_229	cg08350488_rs4709396_mother_ever	6	160497890	6	160427501	NA	NA	NA	not pass	0.992	0.942	-0.00516	0.04352	4e-05	1.86e-05	0.182
cg08350488-rs3822845	Index_trio_id_229	cg08350488_rs1805075_mother_ever	6	160505207	6	160427501	NA	NA	NA	not pass	0.992	0.942	-0.00516	0.04352	4e-05	1.86e-05	0.182
cg08350488-rs3822845	Index_trio_id_229	cg08350488_rs8191816_mother_ever	6	160471006	6	160427501	NA	NA	NA	not pass	0.992	0.942	-0.00516	0.04352	4e-05	1.86e-05	0.182
cg08350488-rs6925266	Index_trio_id_232	cg08350488_rs1803989_age	6	160517481	6	160427501	NA	NA	NA	not pass	0.992	0.901	0.000281	<0.01	<1e-5	3.22e-06	0.00787
cg09601933-rs146720730	Index_trio_id_239	cg09601933_rs146720730_birth_seasonautumn	2	234114275	2	233527140	NA	NA	NA	not pass	0.992	0.928	-0.00428	<0.01	<1e-5	5.83e-06	0.195
cg11300971-rs144852179	Index_trio_id_411	cg18607468_rs140607031_elastic_net_whole_blood_ZNF445	4	89901052	4	89619030	NA	NA	NA	not pass	0.992	0.925	-0.124	0.02176	2e-05	2.3e-05	1.58
cg11300971-rs144852179	Index_trio_id_410	cg18607468_rs140607031_mashr_whole_blood_MBD3	4	89901052	4	89619030	NA	NA	NA	not pass	0.992	0.975	0.031	0.01088	1e-05	1.03e-05	-1.82
cg11300971-rs28435799	Index_trio_id_266	cg18607468_rs2924348_child_age_when_fatherdead	4	89632910	4	89619030	NA	NA	NA	not pass	0.992	0.953	-9.91e-05	<0.01	<1e-5	2.7e-08	-0.00533
cg11300971-rs28435799	Index_trio_id_266	cg18607468_rs2924350_child_age_when_fatherdead	4	89626391	4	89619030	NA	NA	NA	not pass	0.992	0.953	-9.91e-05	<0.01	<1e-5	2.7e-08	-0.00533
cg11300971-rs28435799	Index_trio_id_266	cg18607468_rs2972030_child_age_when_fatherdead	4	89631029	4	89619030	NA	NA	NA	not pass	0.992	0.953	-9.91e-05	<0.01	<1e-5	2.7e-08	-0.00533
cg11300971-rs28435799	Index_trio_id_266	cg18607468_rs2924936_child_age_when_fatherdead	4	89641514	4	89619030	NA	NA	NA	not pass	0.992	0.953	-9.91e-05	<0.01	<1e-5	2.7e-08	-0.00533
cg11300971-rs28435799	Index_trio_id_266	cg18607468_rs3017902_child_age_when_fatherdead	4	89638082	4	89619030	NA	NA	NA	not pass	0.992	0.953	-9.91e-05	<0.01	<1e-5	2.7e-08	-0.00533
cg11300971-rs28435799	Index_trio_id_266	cg18607468_rs3017905_child_age_when_fatherdead	4	89632132	4	89619030	NA	NA	NA	not pass	0.992	0.953	-9.91e-05	<0.01	<1e-5	2.7e-08	-0.00533
cg11300971-rs28435799	Index_trio_id_266	cg18607468_rs3017900_child_age_when_fatherdead	4	89639466	4	89619030	NA	NA	NA	not pass	0.992	0.953	-9.91e-05	<0.01	<1e-5	2.7e-08	-0.00533
cg11300971-rs28435799	Index_trio_id_266	cg18607468_rs2860408_child_age_when_fatherdead	4	89639032	4	89619030	NA	NA	NA	not pass	0.992	0.953	-9.91e-05	<0.01	<1e-5	2.7e-08	-0.00533
cg11300971-rs28435799	Index_trio_id_266	cg18607468_rs2924935_child_age_when_fatherdead	4	89640567	4	89619030	NA	NA	NA	not pass	0.992	0.953	-9.91e-05	<0.01	<1e-5	2.7e-08	-0.00533
cg11300971-rs28435799	Index_trio_id_266	cg18607468_rs3017899_child_age_when_fatherdead	4	89643997	4	89619030	NA	NA	NA	not pass	0.992	0.953	-9.91e-05	<0.01	<1e-5	2.7e-08	-0.00533
cg11300971-rs28435799	Index_trio_id_267	cg18607468_rs72870517_father_age_when_he_dead	4	89667065	4	89619030	NA	NA	NA	not pass	0.992	0.945	-0.000123	<0.01	<1e-5	6.57e-07	-0.00498
cg11300971-rs28435799	Index_trio_id_267	cg18607468_rs2924937_father_age_when_he_dead	4	89657895	4	89619030	NA	NA	NA	not pass	0.992	0.945	-0.000123	<0.01	<1e-5	6.57e-07	-0.00498
cg11300971-rs28435799	Index_trio_id_267	cg18607468_rs3017903_father_age_when_he_dead	4	89657776	4	89619030	NA	NA	NA	not pass	0.992	0.945	-0.000123	<0.01	<1e-5	6.57e-07	-0.00498
cg11300971-rs28435799	Index_trio_id_267	cg18607468_rs3775391_father_age_when_he_dead	4	89665193	4	89619030	NA	NA	NA	not pass	0.992	0.945	-0.000123	<0.01	<1e-5	6.57e-07	-0.00498
cg11300971-rs28435799	Index_trio_id_267	cg18607468_rs2860528_father_age_when_he_dead	4	89655632	4	89619030	NA	NA	NA	not pass	0.992	0.945	-0.000123	<0.01	<1e-5	6.57e-07	-0.00498
cg11300971-rs28435799	Index_trio_id_267	cg18607468_rs73841670_father_age_when_he_dead	4	89661971	4	89619030	NA	NA	NA	not pass	0.992	0.945	-0.000123	<0.01	<1e-5	6.57e-07	-0.00498
cg11300971-rs28435799	Index_trio_id_267	cg18607468_rs2924934_father_age_when_he_dead	4	89628242	4	89619030	NA	NA	NA	not pass	0.992	0.912	-0.000197	<0.01	<1e-5	1.06e-06	-0.00495
cg11300971-rs28435799	Index_trio_id_267	cg18607468_rs3017914_father_age_when_he_dead	4	89654165	4	89619030	NA	NA	NA	not pass	0.992	0.945	-0.000123	<0.01	<1e-5	6.57e-07	-0.00498
cg11300971-rs28435799	Index_trio_id_267	cg18607468_rs2860422_father_age_when_he_dead	4	89644931	4	89619030	NA	NA	NA	not pass	0.992	0.912	-0.000197	<0.01	<1e-5	1.06e-06	-0.00495
cg11300971-rs28435799	Index_trio_id_267	cg18607468_rs3017895_father_age_when_he_dead	4	89649491	4	89619030	NA	NA	NA	not pass	0.992	0.912	-0.000197	<0.01	<1e-5	1.06e-06	-0.00495
cg11300971-rs28435799	Index_trio_id_267	cg18607468_rs13130_father_age_when_he_dead	4	89648845	4	89619030	NA	NA	NA	not pass	0.992	0.912	-0.000197	<0.01	<1e-5	1.06e-06	-0.00495
cg11300971-rs28435799	Index_trio_id_267	cg18607468_rs72870511_father_age_when_he_dead	4	89660649	4	89619030	NA	NA	NA	not pass	0.992	0.945	-0.000123	<0.01	<1e-5	5.79e-07	-0.00501
cg11300971-rs28435799	Index_trio_id_267	cg18607468_rs3017897_father_age_when_he_dead	4	89646706	4	89619030	NA	NA	NA	not pass	0.992	0.912	-0.000197	<0.01	<1e-5	1.06e-06	-0.00495
cg11300971-rs28435799	Index_trio_id_267	cg18607468_rs17014483_father_age_when_he_dead	4	89667591	4	89619030	NA	NA	NA	not pass	0.992	0.945	-0.000123	<0.01	<1e-5	6.57e-07	-0.00498
cg11300971-rs28435799	Index_trio_id_267	cg18607468_rs2278877_father_age_when_he_dead	4	89668210	4	89619030	NA	NA	NA	not pass	0.992	0.945	-0.000123	<0.01	<1e-5	6.57e-07	-0.00498
cg11300971-rs28435799	Index_trio_id_272	cg11300971_rs78366141_menarche	4	89803695	4	89619038	NA	NA	NA	not pass	0.992	0.904	0.00368	0.01088	1e-05	8.39e-06	-0.08
cg13440692-rs12077700	Index_trio_id_296	cg13440692_rs12077700_elastic_net_whole_blood_NLRP2	1	1219775	1	1186357	NA	NA	NA	not pass	0.992	0.922	0.104	0.01088	1e-05	6.21e-08	4.66
cg13617441-rs150086885	Index_trio_id_298	cg13617441_rs150086885_diet_folate_gwas_S1	3	34603830	3	34886005	NA	NA	NA	not pass	0.992	0.91	53.5	0.01088	1e-05	7.56e-06	1630
cg14497054-rs80065883	Index_trio_id_309	cg14497054_rs7137292_mashr_whole_blood_TLE6	12	33866915	12	34261116	NA	NA	NA	not pass	0.992	0.902	-0.0921	<0.01	<1e-5	3.99e-06	-1.68
cg14760020-rs115362213	Index_trio_id_328	cg14760020_rs115362213_elastic_net_whole_blood_POU5F1	3	169889705	3	170529777	NA	NA	NA	not pass	0.992	0.921	0.349	<0.01	<1e-5	3.47e-12	5.04
cg17731524-rs12153865	Index_trio_id_475	cg23443127_rs12153865_diet_folate_gwas_S2	6	892422	3	75229143	NA	NA	NA	not pass	0.992	0.986	-41.3	<0.01	<1e-5	6.79e-08	8170
cg18585314-rs148823909	Index_trio_id_408	cg18585314_rs148823909_mother_age_when_born	21	16083791	5	176272093	NA	NA	NA	not pass	0.992	0.984	-7.86e-05	0.01088	1e-05	9.75e-07	0.0183
cg19012965-rs147661663	Index_trio_id_415	cg19012965_rs147661663_EggsFREQ	1	99013601	1	98864400	NA	NA	NA	not pass	0.992	0.943	0.00221	0.01088	1e-05	9.52e-07	-0.146
cg20296298-rs72996574	Index_trio_id_511	cg26685596_rs116783256_APGAR_1_MINUTE	2	209940257	2	210074359	NA	NA	NA	not pass	0.992	0.969	0.00115	0.01088	1e-05	7.76e-06	-0.0781
cg21744189-rs2436894	Index_trio_id_446	cg21744189_rs12544735_mother_DURATION_OF_LABOUR	8	103587945	8	103540922	NA	NA	NA	not pass	0.992	0.977	-0.000439	<0.01	<1e-5	1.82e-05	-0.0317
cg21821982-rs112801579	Index_trio_id_448	cg21821982_rs112801579_income	3	32425430	3	31547255	NA	NA	NA	not pass	0.992	0.901	0.00549	0.02176	2e-05	1.69e-06	0.209
cg22442853-rs76684593	Index_trio_id_457	cg22442853_rs75210136_mother_age_when_born	14	25278089	14	24892340	NA	NA	NA	not pass	0.992	0.972	9.88e-05	0.01088	1e-05	4.51e-06	-0.00913
cg22442853-rs76684593	Index_trio_id_457	cg22442853_rs57611377_mother_age_when_born	14	25273901	14	24892340	NA	NA	NA	not pass	0.992	0.972	9.88e-05	<0.01	<1e-5	4.17e-06	-0.00909
cg22815181-rs62143910	Index_trio_id_166	cg05338009_rs12973871_night_hours	19	54046099	19	54041398	NA	NA	NA	not pass	0.992	0.985	-9.07e-05	<0.01	<1e-5	2.13e-05	-0.0133
cg22815181-rs62143910	Index_trio_id_166	cg05338009_rs12973682_night_hours	19	54046154	19	54041398	NA	NA	NA	not pass	0.992	0.985	-9.07e-05	<0.01	<1e-5	2.13e-05	-0.0133
cg22815181-rs62143910	Index_trio_id_166	cg05338009_rs12974740_night_hours	19	54046557	19	54041398	NA	NA	NA	not pass	0.992	0.985	-9.07e-05	<0.01	<1e-5	2.13e-05	-0.0133
cg22815181-rs62143910	Index_trio_id_166	cg05338009_rs4801991_night_hours	19	54046226	19	54041398	NA	NA	NA	not pass	0.992	0.985	-9.07e-05	<0.01	<1e-5	2.13e-05	-0.0133
cg24617313-rs6100232	Index_trio_id_187	cg07947033_rs6100232_FOETAL_DISTRESS	20	57382943	20	57426545	NA	NA	NA	not pass	0.992	0.964	0.00168	<0.01	<1e-5	4.82e-06	0.0742
cg24617313-rs6100232	Index_trio_id_187	cg07947033_rs6100214_FOETAL_DISTRESS	20	57363142	20	57426545	NA	NA	NA	not pass	0.992	0.895	-0.00435	0.01088	1e-05	6.58e-06	0.068
cg24617313-rs6100252	Index_trio_id_224	cg07947033_rs6070602_FOETAL_DISTRESS	20	57363465	20	57426545	NA	NA	NA	not pass	0.992	0.91	0.00369	<0.01	<1e-5	2.24e-06	0.0719
cg26083330-rs6125601	Index_trio_id_305	cg13790727_rs4810937_gestation_final	20	36236907	20	36148738	NA	NA	NA	not pass	0.992	0.918	0.00118	0.03264	3e-05	5.56e-06	-0.0194
cg26153784-rs114775827	Index_trio_id_505	cg26153784_rs114775827_FishFREQ	1	11508421	1	10999921	NA	NA	NA	not pass	0.992	0.981	0.000355	0.01088	1e-05	1.21e-06	-0.0768
cg26613995-rs139390841	Index_trio_id_508	cg26613995_rs139390841_FruitFREQ	21	29031354	4	5412385	NA	NA	NA	not pass	0.992	0.968	-0.00112	0.04352	4e-05	2.95e-06	0.113
cg17731524-rs140199765	Index_trio_id_392	cg17731524_rs140199765_VegFREQ	3	27992598	3	27235572	NA	NA	NA	not pass	0.993	0.99	0.00108	<0.01	<1e-5	7.54e-12	0.18
cg16020674-rs61338434	Index_trio_id_351	cg16020674_rs61338434_birth_seasonsummer	19	54015759	19	54040836	NA	NA	NA	not pass	0.996	0.995	8.33e-05	0.02176	2e-05	8.12e-06	-0.0475
cg04100284-rs72994092	Index_trio_id_133	cg04100284_rs72994092_gestation_final	19	15527934	22	39486356	NA	NA	NA	not pass	0.998	0.997	-0.000148	<0.01	<1e-5	3.31e-21	-0.112
cg21821982-rs112801579	Index_trio_id_451	cg21821982_rs112801579_mother_age_when_born	3	32425430	3	31547255	NA	NA	NA	not pass	0.999	0.999	1.75e-05	<0.01	<1e-5	4.39e-08	-0.053

## Sheet: s5
Supplementary table 5. replication results for the mQTL's POE main effect in the non-interaction model for 26 indepently mQTL-CpG pairs. These independent mQTL-CpG pairs involve in the 46 independent trios(69 trios in total) that attained an adjusted P < 0.05 for POE x Modifier interaction effect in replication sample. Since each index_cpg_mQTL pair may include multiple mQTL-CpG pairs, only the l…
index_cpg_mQTL_pair	Min_replication_p.POE.main.effect.	adjusted_Min_replication_p.POE.main.effect.	POE.main.effect. pattern.consistency.between.discovery.and.replication	replicated_POE.main.effect.
cg06163629-rs79375984	2.04e-63	4.692e-62	pass	yes
cg11867697-rs10840633	4.13e-49	9.499e-48	pass	yes
cg22592140-rs186918405	3.57e-12	8.211e-11	pass	yes
cg21252175-rs113786257	4.03e-06	9.269e-05	pass	yes
cg06163629-rs117020124	0.0003198	0.0073554	pass	yes
cg16219720-rs149493478	0.001522	0.035006	not pass	no
cg04384810-rs113308389	0.001574	0.036202	pass	yes
cg12464177-rs72820166	0.002711	0.062353	not pass	no
cg14760020-rs141374852	0.006378	0.146694	not pass	no
cg16219720-rs114831989	0.01411	0.32453	not pass	no
cg14614917-rs114785100	0.01412	0.32476	not pass	no
cg15865511-rs79623533	0.01548	0.35604	pass	no
cg00040588-rs111509968	0.01937	0.44551	pass	no
cg01624707-rs114892745	0.08387	1	pass	no
cg04384810-rs77748318	0.5044	1	not pass	no
cg13773968-rs187657955	0.7771	1	pass	no
cg14760020-rs146296498	0.07155	1	pass	no
cg16808912-rs148634651	0.4766	1	pass	no
cg16808912-rs2315840	0.3491	1	pass	no
cg21252175-rs145087801	0.06994	1	pass	no
cg21252175-rs75229626	0.1365	1	pass	no
cg21590180-rs72802132	0.8898	1	not pass	no
cg23720931-rs3750670	0.2141	1	not pass	no
cg05399919-rs117531818	NA	NA	NA	no
cg06163629-rs187949928	NA	NA	NA	no
cg25233221-rs73048042	NA	NA	NA	no

## Sheet: s6
Supplementary table 6. CpG-level permutation test results for the 5 candidate CpGs(4 independent) . Bonferroni method was used in multiple testing correction(N=4)
CpG	P_permutation	Adjusted P_permutation	Note
cg22592140	0.0014	0.0056
cg21252175	0.0022	0.0088
cg11867697	0.055	0.22	cg11867697 and cg21171335 are correlated CpGs
cg21171335	0.137	0.548
cg18035618	<1e-4	<4e-4

## Sheet: s7
Supplementary table 7. Phenotypes used in association test between the three modifiable-POE-targeted CpGs and phentoypes in GS:SFHS
Category	Phenotype	Additional note	phenotype source
Aging	Levine age acc 9k	Levine's age accelaration	GS:SFHS core
Biochemistry	Creatinine	Mmol/l	GS:SFHS core
Biochemistry	Estimated glomerular filtration rate	Calculated	GS:SFHS core
Biochemistry	Glucose	Mmol/l	GS:SFHS core
Biochemistry	Potassium	Mmol/l	GS:SFHS core
Biochemistry	Sodium	Mmol/l	GS:SFHS core
Biochemistry	Urea	Mmol/l	GS:SFHS core
Birth	APGAR 1 MINUTE	APGAR score measured 1 minute after the birth	GS:SFHS linkage
Birth	APGAR 5 MINUTES	APGAR score measured 5 minute after the birth	GS:SFHS linkage
Birth	Birthweight final with sex gest corrected	Birth: gestational age and gender adjusted birth weight	GS:SFHS linkage
Birth	Gestational age	Unit:weeks	GS:SFHS linkage
Birth	Jaundice	Jaundice	GS:SFHS linkage
Body and Metabolic	Body Fat Composition	Percentage	GS:SFHS core
Body and Metabolic	Body Mass Index	Kg/m^2	GS:SFHS core
Body and Metabolic	HDL cholesterol	Mmol/l	GS:SFHS core
Body and Metabolic	Height	Cm	GS:SFHS core
Body and Metabolic	Hips	Cm	GS:SFHS core
Body and Metabolic	Total cholesterol	Mmol/l	GS:SFHS core
Body and Metabolic	Type of diabetes	Type of diabetes	GS:SFHS core
Body and Metabolic	Waist	Cm	GS:SFHS core
Body and Metabolic	Waist to Hip Ratio	Ratio	GS:SFHS core
Body and Metabolic	Weight	Kg	GS:SFHS core
BPHR	Ankle brachial pressure index	ABPI max leg / max arm	GS:SFHS core
BPHR	Maximum systolic	Pressure	GS:SFHS core
BPHR	Mean diastolic	Pressure	GS:SFHS core
BPHR	Mean heart rate	Bpm	GS:SFHS core
BPHR	Mean systolic	Pressure	GS:SFHS core
Cognition	Digit Symbol Coding Correct	Out of 133	GS:SFHS core
Cognition	General cognitive ability	General cognitive ability	GS:SFHS core
Cognition	Highest eductional qualification	Education levels	GS:SFHS core
Cognition	Logical Memory Delay Correct	Out of 25	GS:SFHS core
Cognition	Logical Memory Immediate Correct	Out of 25	GS:SFHS core
Cognition	Mill Hill Vocabulary Correct	Out of 44	GS:SFHS core
Cognition	Verbal Fluency	Verbal fluency C + F + L	GS:SFHS core
Cognition	Years of education	Years	GS:SFHS core
Disease	Alzheimers Y	Alzheimers - You	GS:SFHS core
Disease	Asthma Y	Asthma - You	GS:SFHS core
Disease	Bowel cancer Y	Bowel cancer - You	GS:SFHS core
Disease	Breast cancer Y	Breast cancer - You	GS:SFHS core
Disease	COPD Y	COPD - You	GS:SFHS core
Disease	Depression Y	Depression - You	GS:SFHS core
Disease	Diabetes Y	Diabetes - You	GS:SFHS core
Disease	Heart disease Y	Heart disease - You	GS:SFHS core
Disease	High Blood Pressure Y	High Blood Pressure - You	GS:SFHS core
Disease	Hip fracture Y	Hip fracture - You	GS:SFHS core
Disease	Lung cancer Y	Lung cancer - You	GS:SFHS core
Disease	Osteo arthritis Y	Osteo arthritis - You	GS:SFHS core
Disease	Parkinsons Y	Parkinsons - You	GS:SFHS core
Disease	Prostate cancer Y	Prostate cancer - You	GS:SFHS core
Disease	Rheum arthritis Y	Rheum arthritis - You	GS:SFHS core
Disease	Stroke Y	Stroke - You	GS:SFHS core
Menarche/Menopause related event	Menarche	Age(bin) of first period	GS:SFHS core
Menarche/Menopause related event	Menopause	Age(bin) when period stopped?	GS:SFHS core
Lifestyle and living condition	Alcohol consumption	Alcohol consumption	GS:SFHS core
Lifestyle and living condition	Lifetime smoking status	Yes, currently smoke/Yes, but stopped within past 12 months, /Yes, but stopped more than 12 months ago/No, never smoked	GS:SFHS core
Lifestyle and living condition	Pack years	Smoke packs of 20 per day	GS:SFHS core
Lifestyle and living condition	Packs day	Smoke pack-years	GS:SFHS core
Lifestyle and living condition	SIMD	Scottish Index of Multiple Deprivation	GS:SFHS core
Mental Health	Diagnosed major depressive disorder	Structured Clinical Interview for DSM-IV	GS:SFHS core
Mental Health	Eysenck Personality Questionnaire extrovert	Extrovert, out of 12	GS:SFHS core
Mental Health	Eysenck Personality Questionnaire neurotic	Neurotic, out of 12	GS:SFHS core
Mental Health	General Health Questionnaire Score	A measure of current mental health	GS:SFHS core
Mental Health	Likert Score	Likert scale for General Health Questionnaire Score	GS:SFHS core
Mental Health	Mood disorder questionnaire	Self-report questionnaire designed to help detect bipolar disorder	GS:SFHS core
Mental Health	Schizotypal Personality Questionnaire Brief	Self-report measure of schizotypy	GS:SFHS core
Mental Health	Self declared depression	Self-report measure of depression	GS:SFHS core
Disease	Chronic obstructive pulmonary disease Stage	Stage of COPD	GS:SFHS core
Pain	Chronic Pain Grade	Pain measurement	GS:SFHS core
Pain	Chronic Pain Intensity	Pain measurement	GS:SFHS core
Pain	Chronic Pain Present Intensity	Pain measurement	GS:SFHS core
Pain	Currently troubled by pain	Pain measurement	GS:SFHS core
Pain	Possible angina	Pain measurement	GS:SFHS core
Skeletal	Ever fracture	Have you ever suffered a fracture?	GS:SFHS core
Skeletal	Ever osteoarthritis	Have you ever been diagnosed as suffering from Osteoarthritis?	GS:SFHS core
Skeletal	Ever rheumatoid	Have you been diagnosed as suffering from Rheumatoid Arthritis?	GS:SFHS core
Spirometry	FEV1 to FVC	Ratio between forced expiratory volume in one second and the full amount of air that can be exhaled with effort in a complete breath, a basis for establishing chronic obstructive pulmonary disease	GS:SFHS core
Spirometry	Forced expiratory flow	Speed of air coming out of the lung during the middle portion of a forced expiration	GS:SFHS core
Spirometry	Forced expiratory volume	The amount of air exhaled during a forced breath	GS:SFHS core
Spirometry	Forced vital capacity	The amount of air that can be forcibly exhaled from lungs after taking the deepest breath possible	GS:SFHS core

## Sheet: s8
Supplementary table 8. results of the meta-analysis for association test between the four modifiable-POE-targeted CpGs and phenotypes.
cpg	phenotype name	bonferroni adjusted P random	pval random	est random	se random	Est(discov)	se(discov)	P(discov)	Est(repli)	se(repli)	P(repli)	i2 random	phenotype source	n(discov)	n(repli)	n(meta)
cg21252175	lifetime smoking status	8.96602e-05	3.78313e-07	-0.0101055	0.00198944	-0.00988587	0.00278072	0.000381422	-0.0103357	0.00284744	0.000287097	0	GS:SFHS core	4810	4109	8919
cg21252175	HDL cholesterol	0.00547732	2.31111e-05	0.00366815	0.000866662	0.00333462	0.00122491	0.00650591	0.00400248	0.00122638	0.00110906	0	GS:SFHS core	4762	4069	8831
cg21252175	gestation age	0.0554611	0.000234013	0.00697002	0.00189447	0.00621633	0.0020637	0.00264322	0.0110082	0.00477685	0.0218717	0	linked data	1339	335	1674
cg21252175	packs day	0.0855116	0.000360808	0.0130236	0.00365094	0.0121286	0.00522013	0.0201978	0.0138807	0.0051081	0.00660732	0	GS:SFHS core	4865	4160	9025
cg21252175	Alcohol consumption	0.0879712	0.000371186	0.00664747	0.00186739	0.00469856	0.00261292	0.0722142	0.00868213	0.00266978	0.00115616	12.0599	GS:SFHS core	4345	3758	8103
cg21252175	pack years	0.173944	0.00073394	0.00034535	0.000102278	0.000251009	0.000145501	0.0845676	0.000437497	0.0001438	0.00236174	0	GS:SFHS core	4864	4160	9024
cg21252175	Alzheimers Y	1	0.00811378	-0.159718	0.0603323	3.15903	16.4826	0.848018	-0.159762	0.0603327	0.00812774	0	GS:SFHS core	4807	4107	8914
cg22592140	Waist to Hip Ratio	1	0.00935806	0.00997045	0.00383672	0.0118636	0.0051291	0.020766	0.0075654	0.00578113	0.190732	0	GS:SFHS core	4703	4041	8744
cg22592140	Diabetes Y	1	0.0218235	-0.0324195	0.0141359	-0.0503023	0.0194005	0.00954784	-0.0121802	0.0206392	0.555123	44.7904	GS:SFHS core	4807	4107	8914
cg18035618	APGAR 1 MINUTE	1	0.0264494	0.00569479	0.00256574	0.00718997	0.00307972	0.019898	0.00230266	0.00463875	0.620066	0	linked data	622	274	896
cg21252175	Mood disorder questionnaire	1	0.0291413	0.00184039	0.000843609	0.00293112	0.00120099	0.0147308	0.000778057	0.00118525	0.511599	38.5807	GS:SFHS core	2588	2425	5013
cg22592140	Waist	1	0.0325666	0.000654643	0.000306282	0.000683335	0.000405014	0.0916335	0.000616316	0.000468099	0.188036	0	GS:SFHS core	4707	4044	8751
cg21252175	Potassium	1	0.0355026	0.00302523	0.00143882	0.0019854	0.00209044	0.342288	0.00396127	0.00198337	0.0458672	0	GS:SFHS core	4724	3994	8718
cg21252175	FEV1 to FVC	1	0.036015	-0.00403312	0.0019235	-0.00687732	0.00284898	0.015826	-0.00165062	0.00260751	0.52676	45.4003	GS:SFHS core	3937	3455	7392
cg18035618	Digit Symbol Coding Correct	1	0.0632682	-0.000208956	0.000112505	-0.000310608	0.000156844	0.0477206	-0.00010122	0.000161469	0.53078	0	GS:SFHS core	4759	4054	8813
cg18035618	packs day	1	0.0671194	0.00611991	0.00334262	0.00526629	0.00464333	0.256783	0.00703809	0.00481573	0.14396	0	GS:SFHS core	4865	4160	9025
cg18035618	Menopause	1	0.0689829	-0.00492023	0.00270561	-0.0060801	0.00393452	0.122493	-0.00387974	0.00372655	0.298035	0	GS:SFHS core	1444	1235	2679
cg18035618	Highest eductional qualification	1	0.069616	0.00157298	0.00086694	0.0019747	0.00122066	0.105791	0.0011641	0.00123149	0.344578	0	GS:SFHS core	4524	3880	8404
cg21252175	Depression Y	1	0.0710212	0.0106481	0.00589809	0.01396	0.00773333	0.0711105	0.00604264	0.0091193	0.507611	0	GS:SFHS core	4807	4107	8914
cg21252175	Self declared depression	1	0.0710212	0.0106481	0.00589809	0.01396	0.00773333	0.0711105	0.00604264	0.0091193	0.507611	0	GS:SFHS core	4807	4107	8914
cg22592140	Body Mass Index	1	0.0820497	0.00160791	0.000924661	0.00167073	0.00123099	0.174773	0.00152656	0.00140073	0.275853	0	GS:SFHS core	4764	4071	8835
cg18035618	Forced expiratory volume	1	0.0861758	-0.0057521	0.00335219	0.00168239	0.00483072	0.727657	-0.0126572	0.00465554	0.00658612	78.1104	GS:SFHS core	3955	3480	7435
cg21252175	Breast cancer Y	1	0.0877233	0.0215151	0.0126001	0.016537	0.0184837	0.371005	0.0258366	0.0172217	0.13363	0	GS:SFHS core	4807	4107	8914
cg21252175	Waist to Hip Ratio	1	0.0894686	-0.00388505	0.00228774	-0.00271216	0.00323855	0.402376	-0.00505332	0.00323216	0.118026	0	GS:SFHS core	4703	4041	8744
cg18035618	Likert Score	1	0.089511	-0.000340592	0.000200586	-0.000383777	0.000271298	0.157254	-0.00028852	0.000297909	0.332862	0	GS:SFHS core	4686	4018	8704
cg21252175	Eysenck Personality Questionnaire neurotic	1	0.0967497	0.00102017	0.00061426	0.00179267	0.000862396	0.0376972	0.000224688	0.000875134	0.797387	38.5992	GS:SFHS core	4791	4090	8881
cg21252175	Asthma Y	1	0.0967699	-0.0087538	0.00527109	0.00109172	0.00739473	0.882637	-0.018924	0.00751564	0.0118423	72.2518	GS:SFHS core	4807	4107	8914
cg21252175	Urea	1	0.0988942	-0.000661265	0.000400709	-0.000667841	0.000577213	0.247326	-0.000655147	0.000556718	0.239344	0	GS:SFHS core	4774	4080	8854
cg18035618	Height	1	0.099268	-0.000723337	0.000438808	-0.000188547	0.000616553	0.759765	-0.00127229	0.000624664	0.0417388	34.4111	GS:SFHS core	4790	4092	8882
cg18035618	pack years	1	0.104626	0.000152006	9.36672e-05	0.000188554	0.000129518	0.14551	0.000111931	0.000135624	0.409246	0	GS:SFHS core	4864	4160	9024
cg18035618	Ever osteoarthritis	1	0.105084	0.00633043	0.00390601	0.00696641	0.00554002	0.208649	0.00570178	0.00550798	0.300648	0	GS:SFHS core	4501	3880	8381
cg18035618	Osteo arthritis Y	1	0.10592	0.00822466	0.00508698	0.0111114	0.00717712	0.121647	0.00531048	0.00721114	0.461513	0	GS:SFHS core	4807	4107	8914
cg22592140	Eysenck Personality Questionnaire extrovert	1	0.107603	0.00148165	0.000920816	0.00221527	0.00124809	0.0759739	0.000605325	0.00136409	0.657242	0	GS:SFHS core	4791	4088	8879
cg18035618	Rheum arthritis Y	1	0.108011	-0.0161491	0.010048	-0.0143263	0.0136264	0.293145	-0.0183213	0.0148756	0.218154	0	GS:SFHS core	4807	4107	8914
cg18035618	Estimated glomerular filtration rate	1	0.11045	0.000201218	0.000126063	8.37234e-05	0.000171614	0.625673	0.000338923	0.000185788	0.0681884	1.7787	GS:SFHS core	4764	4079	8843
cg21252175	Maximum systolic	1	0.111169	-0.000151777	9.52798e-05	-0.00025449	0.000141917	0.0729995	-6.74851e-05	0.000128562	0.599667	0	GS:SFHS core	4795	4095	8890
cg21252175	Ever rheumatoid	1	0.112536	0.000232308	0.000146391	0.00021053	0.000217538	0.333204	0.000250332	0.000197909	0.205989	0	GS:SFHS core	4447	3816	8263
cg18035618	Eysenck Personality Questionnaire extrovert	1	0.113384	0.000786864	0.00049702	0.000717242	0.000688623	0.297669	0.000862571	0.000718085	0.22974	0	GS:SFHS core	4791	4088	8879
cg22592140	Height	1	0.113784	-0.00128878	0.000814956	-0.00115345	0.00111936	0.302849	-0.00144142	0.00118882	0.225396	0	GS:SFHS core	4790	4092	8882
cg18035618	COPD Y	1	0.11431	-0.0218719	0.0138507	-0.00737697	0.0183344	0.687439	-0.0411417	0.0211396	0.0517002	31.3165	GS:SFHS core	4807	4107	8914
cg22592140	Menarche	1	0.114784	-0.0113804	0.00721626	-0.0138541	0.00964128	0.150839	-0.00822931	0.0108816	0.449574	0	GS:SFHS core	2884	2226	5110
cg22592140	Mean diastolic	1	0.116382	0.000468107	0.000298131	0.00040533	0.000418053	0.332313	0.000533074	0.000425281	0.210109	0	GS:SFHS core	4798	4099	8897
cg21252175	Osteo arthritis Y	1	0.124401	0.00855217	0.00556579	0.00579428	0.00812622	0.475859	0.0109891	0.00763881	0.150342	0	GS:SFHS core	4807	4107	8914
cg22592140	Ever fracture	1	0.127345	0.000493635	0.000323768	0.000481145	0.000453912	0.289201	0.000506571	0.000461948	0.272884	0	GS:SFHS core	4673	3994	8667
cg18035618	lifetime smoking status	1	0.132448	-0.00423888	0.00281743	-0.00152547	0.00245422	0.534255	-0.00716432	0.00268678	0.00769462	58.3541	GS:SFHS core	4810	4109	8919
cg18035618	Waist to Hip Ratio	1	0.13798	0.00308064	0.00207681	0.00196189	0.0028409	0.489859	0.00436482	0.00304368	0.151634	0	GS:SFHS core	4703	4041	8744
cg21252175	Currently troubled by pain	1	0.138657	0.00501946	0.00338967	0.00405495	0.00489524	0.407517	0.0059079	0.00469826	0.208658	0	GS:SFHS core	4687	3996	8683
cg18035618	Creatinine	1	0.138908	-0.000303461	0.000205059	-0.000388871	0.000279136	0.163648	-0.000203331	0.000302233	0.501138	0	GS:SFHS core	4767	4073	8840
cg18035618	Logical Memory Immediate Correct	1	0.142201	-0.000672779	0.000458408	-0.000341229	0.000631834	0.58918	-0.00104126	0.000666096	0.118076	0	GS:SFHS core	4782	4080	8862
cg22592140	Logical Memory Delay Correct	1	0.151831	-0.00107295	0.000748694	-0.00172138	0.0010119	0.0889823	-0.000288579	0.00111292	0.795418	0	GS:SFHS core	4754	4060	8814
cg22592140	Possible angina	1	0.161571	0.0420737	0.0300568	-0.0179775	0.0386963	0.642795	0.133407	0.0477225	0.00593257	83.5284	GS:SFHS core	212	168	380
cg18035618	Chronic obstructive pulmonary disease Stage	1	0.164097	-0.0122769	0.00882325	-0.0197395	0.0139373	0.15716	-0.00728576	0.0113981	0.522903	0	GS:SFHS core	689	710	1399
cg22592140	Years of education	1	0.17317	-0.00327293	0.00240288	0.00130458	0.00334959	0.696942	-0.00812609	0.00344896	0.0185167	74.0098	GS:SFHS core	4644	3978	8622
cg18035618	General cognitive ability	1	0.175772	-0.00363329	0.0026836	-0.00374863	0.00373609	0.315742	-0.00351036	0.00385717	0.362832	0	GS:SFHS core	4710	4001	8711
cg18035618	APGAR 5 MINUTES	1	0.176904	0.00351656	0.00260419	0.00497078	0.00408525	0.224181	0.00252113	0.00337995	0.456453	0	linked data	622	272	894
cg22592140	Prostate cancer Y	1	0.17961	0.0575908	0.0429155	0.100271	0.0676498	0.138351	0.0288475	0.0555165	0.603357	0	GS:SFHS core	4807	4107	8914
cg22592140	Verbal Fluency	1	0.182705	0.000471884	0.000354141	0.000480277	0.000482486	0.319582	0.00046208	0.000521442	0.375586	0	GS:SFHS core	4770	4052	8822
cg21252175	Total cholesterol	1	0.183054	0.00237361	0.00178278	0.0027164	0.00258429	0.293257	0.00206235	0.00246257	0.402373	0	GS:SFHS core	4765	4070	8835
cg21252175	Mean systolic	1	0.184211	-0.000134941	0.00010162	-0.000249873	0.000151135	0.0983333	-4.01073e-05	0.000137285	0.77019	5.25575	GS:SFHS core	4796	4093	8889
cg21252175	Mill Hill Vocabulary Correct	1	0.184848	-0.000839278	0.000632951	-0.000147387	0.00095288	0.877084	-0.00138562	0.000846746	0.101833	0	GS:SFHS core	4722	4029	8751
cg18035618	Breast cancer Y	1	0.189256	-0.0151232	0.01152	-0.00552169	0.0163293	0.735268	-0.0246368	0.0162543	0.129672	0	GS:SFHS core	4807	4107	8914
cg18035618	Chronic Pain Grade	1	0.197122	0.00394073	0.00305532	0.00325063	0.00414367	0.43287	0.00476295	0.00452293	0.292497	0	GS:SFHS core	1709	1394	3103
cg21252175	Chronic Pain Grade	1	0.199769	0.00405597	0.00316326	0.00334304	0.00433568	0.440784	0.00486736	0.00462541	0.292845	0	GS:SFHS core	1709	1394	3103
cg21252175	APGAR 5 MINUTES	1	0.199925	-0.00394935	0.00308118	-0.00619564	0.00473781	0.191485	-0.002303	0.00405608	0.570709	0	linked data	622	272	894
cg18035618	Waist	1	0.199962	0.00021246	0.000165769	0.00049361	0.000224061	0.0276419	-0.000127531	0.000246394	0.604774	71.2523	GS:SFHS core	4707	4044	8751
cg22592140	Hips	1	0.211962	0.000538068	0.000431079	0.000413325	0.000565838	0.465142	0.000710617	0.000665489	0.28567	0	GS:SFHS core	4696	4040	8736
cg22592140	Alzheimers Y	1	0.212202	-0.135052	0.108256	23.4528	26.4226	0.374798	-0.135448	0.108256	0.21094	0	GS:SFHS core	4807	4107	8914
cg18035618	High Blood Pressure Y	1	0.217236	-0.00508605	0.00412189	-0.0060411	0.00576462	0.294709	-0.00408695	0.00589608	0.488246	0	GS:SFHS core	4807	4107	8914
cg21252175	levine age acc 9k	1	0.219376	0.000605857	0.000493294	-4.80549e-05	0.00070156	0.945393	0.00124529	0.000693751	0.0727255	41.8038	GS:SFHS core	4802	4103	8905
cg22592140	Logical Memory Immediate Correct	1	0.225084	-0.00103126	0.000850086	-0.0019201	0.00114522	0.0936817	5.94965e-05	0.00126864	0.962597	25.4626	GS:SFHS core	4782	4080	8862
cg22592140	Chronic Pain Grade	1	0.23552	0.00648961	0.00547065	4.26921e-06	0.00716203	0.999524	0.0155736	0.00847631	0.0663829	49.1992	GS:SFHS core	1709	1394	3103
cg18035618	Ever rheumatoid	1	0.239624	-0.000159123	0.000135317	-0.000122386	0.000194128	0.528441	-0.000193843	0.000188721	0.304421	0	GS:SFHS core	4447	3816	8263
cg21252175	Forced expiratory flow	1	0.242022	-0.00222078	0.00189818	-0.00825138	0.0027941	0.00316431	0.00294795	0.00258675	0.254517	88.4407	GS:SFHS core	3943	3464	7407
cg21252175	Diagnosed major depressive disorder	1	0.246799	0.00545468	0.00470978	0.0078641	0.0058345	0.177767	0.000948034	0.00797947	0.905433	0	GS:SFHS core	4794	4093	8887
cg18035618	Forced vital capacity	1	0.253758	-0.00343943	0.00301369	-0.000716323	0.00427508	0.86694	-0.00612946	0.00424904	0.149237	0	GS:SFHS core	3956	3482	7438
cg22592140	Heart disease Y	1	0.257524	-0.0142697	0.0126028	-0.0338689	0.0182418	0.0634207	0.00362776	0.0174319	0.835153	54.7202	GS:SFHS core	4807	4107	8914
cg22592140	Asthma Y	1	0.259685	-0.0100351	0.00890319	-0.00289061	0.0118551	0.807373	-0.0192773	0.0134836	0.152884	0	GS:SFHS core	4807	4107	8914
cg22592140	Ankle brachial pressure index	1	0.261894	0.00196465	0.00175114	0.00091605	0.00237699	0.699973	0.00320926	0.00258963	0.215318	0	GS:SFHS core	4647	3977	8624
cg21252175	Prostate cancer Y	1	0.271128	0.0274711	0.024963	0.0529097	0.0421999	0.209981	0.013778	0.030961	0.656335	0	GS:SFHS core	4807	4107	8914
cg21252175	Weight	1	0.280922	-0.000198111	0.000183734	-0.000238347	0.000257507	0.354703	-0.000156384	0.000262236	0.550975	0	GS:SFHS core	4764	4075	8839
cg22592140	Mean systolic	1	0.285333	0.000184203	0.000172407	0.000244049	0.000241662	0.312606	0.000122169	0.000246038	0.619537	0	GS:SFHS core	4796	4093	8889
cg18035618	Maximum systolic	1	0.295885	-9.10012e-05	8.70576e-05	9.40685e-05	0.000125314	0.452895	-0.000263641	0.000121033	0.0294443	76.2788	GS:SFHS core	4795	4095	8890
cg21252175	Waist	1	0.303624	-0.000187704	0.000182469	-0.00016945	0.00025481	0.506079	-0.000206918	0.000261416	0.428685	0	GS:SFHS core	4707	4044	8751
cg18035618	Stroke Y	1	0.303648	-0.0115014	0.0111811	-0.00225618	0.0148829	0.879513	-0.0234806	0.0169413	0.165822	0	GS:SFHS core	4807	4107	8914
cg18035618	Alzheimers Y	1	0.304044	-0.0585694	0.0569853	15.0736	14.5588	0.300554	-0.0588013	0.0569857	0.302199	7.43577	GS:SFHS core	4807	4107	8914
cg21252175	Sodium	1	0.304764	0.000910937	0.000887619	0.00235981	0.00128977	0.0673682	-0.000392687	0.00122342	0.748246	58.287	GS:SFHS core	4772	4076	8848
cg22592140	pack years	1	0.318953	-0.000172249	0.000172834	-2.98591e-05	0.000232688	0.897899	-0.00034749	0.000258138	0.178331	0	GS:SFHS core	4864	4160	9024
cg18035618	Schizotypal Personality Questionnaire Brief	1	0.328378	-0.000700629	0.000716839	-0.000512802	0.000987802	0.60371	-0.000909585	0.00104188	0.382737	0	GS:SFHS core	2689	2524	5213
cg18035618	Years of education	1	0.330598	-0.00125447	0.0012894	-0.0017071	0.00184453	0.354759	-0.00082193	0.00180316	0.648538	0	GS:SFHS core	4644	3978	8622
cg22592140	Weight	1	0.333275	0.000300459	0.00031054	0.000352581	0.000413827	0.394256	0.000233277	0.000469823	0.619554	0	GS:SFHS core	4764	4075	8839
cg18035618	Logical Memory Delay Correct	1	0.334877	-0.00038915	0.000403541	-0.000102971	0.000556712	0.853266	-0.000705999	0.000585784	0.228189	0	GS:SFHS core	4754	4060	8814
cg18035618	Ever fracture	1	0.336165	-0.000167376	0.000174029	-9.33232e-05	0.000248219	0.706955	-0.000238971	0.000244063	0.327573	0	GS:SFHS core	4673	3994	8667
cg22592140	Digit Symbol Coding Correct	1	0.340696	-0.000198603	0.000208443	-0.000480886	0.000284111	0.0905971	0.000130475	0.000306757	0.670613	53.2274	GS:SFHS core	4759	4054	8813
cg18035618	Ankle brachial pressure index	1	0.342347	-0.000897317	0.000945003	-0.000757797	0.00131153	0.563431	-0.00104796	0.00136281	0.441958	0	GS:SFHS core	4647	3977	8624
cg22592140	Parkinsons Y	1	0.343285	0.0619188	0.0653362	0.187202	0.109012	0.0859964	-0.00831422	0.0816204	0.918869	51.4854	GS:SFHS core	4807	4107	8914
cg21252175	Schizotypal Personality Questionnaire Brief	1	0.34418	0.000730003	0.000771723	0.00126175	0.00105513	0.23187	0.000118331	0.00113165	0.916729	0	GS:SFHS core	2689	2524	5213
cg18035618	Bowel cancer Y	1	0.357344	-0.0174067	0.0189113	-0.0192998	0.0275111	0.483008	-0.0157108	0.0260388	0.546303	0	GS:SFHS core	4807	4107	8914
cg18035618	Mean systolic	1	0.365227	-8.40709e-05	9.28498e-05	0.000101407	0.000133449	0.447355	-0.000258115	0.00012927	0.0459231	73.2939	GS:SFHS core	4796	4093	8889
cg21252175	Heart disease Y	1	0.368846	0.00664274	0.00739201	0.00694806	0.0113822	0.541604	0.00642004	0.00972103	0.509017	0	GS:SFHS core	4807	4107	8914
cg22592140	Depression Y	1	0.371112	0.00883688	0.00988032	-0.00264859	0.0124021	0.8309	0.0287904	0.0163467	0.0782742	57.4035	GS:SFHS core	4807	4107	8914
cg22592140	Self declared depression	1	0.371112	0.00883688	0.00988032	-0.00264859	0.0124021	0.8309	0.0287904	0.0163467	0.0782742	57.4035	GS:SFHS core	4807	4107	8914
cg22592140	High Blood Pressure Y	1	0.376084	0.00676637	0.00764446	0.0206993	0.0104587	0.0478567	-0.00921528	0.0112013	0.410727	73.756	GS:SFHS core	4807	4107	8914
cg18035618	Menarche	1	0.38643	0.00336928	0.00389013	-0.00427534	0.00532998	0.422544	0.0120836	0.00569067	0.0338321	77.2835	GS:SFHS core	2884	2226	5110
cg18035618	Lung cancer Y	1	0.387216	-0.0280258	0.0324119	-0.0145746	0.0422067	0.729873	-0.0473602	0.0506017	0.349359	0	GS:SFHS core	4807	4107	8914
cg18035618	gestation age	1	0.392095	-0.00128346	0.00149967	-0.00156093	0.00162489	0.336913	0.000311516	0.00389572	0.936319	0	linked data	1335	335	1670
cg21252175	SIMD	1	0.393235	-0.00343972	0.00402888	0.00102448	0.0058256	0.860413	-0.0075323	0.00557786	0.176969	11.1562	GS:SFHS core	4544	3908	8452
cg21252175	Chronic obstructive pulmonary disease Stage	1	0.395814	-0.00704855	0.008301	0.0132681	0.0131612	0.313764	-0.0204697	0.010697	0.0560933	74.7293	GS:SFHS core	689	710	1399
cg21252175	Lung cancer Y	1	0.399327	-0.0300619	0.0356681	0.0027076	0.0477792	0.954811	-0.071313	0.0536069	0.183496	5.88588	GS:SFHS core	4807	4107	8914
cg21252175	JUANDICE	1	0.400816	-0.00782882	0.00931819	-0.00826211	0.0108241	0.445624	-0.00658846	0.0183136	0.71938	0	linked data	553	248	801
cg18035618	Body Mass Index	1	0.408056	0.00041365	0.000499989	0.00168583	0.000679303	0.0131102	-0.00109029	0.000738593	0.139975	86.934	GS:SFHS core	4764	4071	8835
cg22592140	JUANDICE	1	0.418334	-0.0131978	0.0163074	-0.0212155	0.0203036	0.296547	0.00137558	0.0273734	0.959968	0	linked data	553	248	801
cg22592140	Highest eductional qualification	1	0.418595	0.00130231	0.00161006	-0.000987632	0.00222097	0.656569	0.00383869	0.00233742	0.100615	55.3682	GS:SFHS core	4524	3880	8404
cg22592140	Maximum systolic	1	0.424904	0.000129008	0.000161675	0.000191138	0.00022693	0.399675	6.49648e-05	0.000230396	0.777981	0	GS:SFHS core	4795	4095	8890
cg21252175	Stroke Y	1	0.431686	-0.00965832	0.0122831	-0.0291772	0.0168424	0.0832736	0.0125184	0.0179525	0.485653	65.145	GS:SFHS core	4807	4107	8914
cg21252175	General Health Questionnaire Score	1	0.435571	-0.000366634	0.000470228	-0.000475075	0.000650624	0.465315	-0.000248047	0.000680379	0.71545	0	GS:SFHS core	4679	4009	8688
cg21252175	Mean diastolic	1	0.43937	-0.000135987	0.000175862	-0.000310193	0.000261518	0.235632	7.82442e-06	0.00023761	0.973732	0	GS:SFHS core	4798	4099	8897
cg22592140	Stroke Y	1	0.4447	-0.0158139	0.0206912	-0.0147623	0.0270091	0.584702	-0.0173077	0.0321919	0.590854	0	GS:SFHS core	4807	4107	8914
cg22592140	Creatinine	1	0.450321	0.000286555	0.000379603	9.88929e-05	0.000505887	0.845022	0.00052838	0.000574271	0.357581	0	GS:SFHS core	4767	4073	8840
cg21252175	birthweight final with sex gest corrected	1	0.458395	-5.33759e-06	7.19844e-06	-3.72585e-06	8.13979e-06	0.647222	-1.11219e-05	1.54202e-05	0.471311	0	linked data	1311	334	1645
cg22592140	COPD Y	1	0.458802	-0.0189845	0.0256262	-0.0297847	0.0332715	0.370724	-0.00323323	0.0401802	0.935869	0	GS:SFHS core	4807	4107	8914
cg21252175	Years of education	1	0.463729	0.00102584	0.00140004	0.00110615	0.00207221	0.593502	0.000958387	0.00189902	0.613816	0	GS:SFHS core	4644	3978	8622
cg18035618	Heart disease Y	1	0.467084	0.00492885	0.00677755	0.00394502	0.010055	0.694822	0.00574803	0.00917511	0.531035	0	GS:SFHS core	4807	4107	8914
cg22592140	Forced vital capacity	1	0.467432	-0.00403456	0.00555216	0.000163407	0.00774208	0.983162	-0.00847957	0.00796663	0.287228	0	GS:SFHS core	3956	3482	7438
cg21252175	Body Mass Index	1	0.474245	-0.000391907	0.000547671	-0.000651314	0.000766029	0.395231	-0.000120666	0.000783307	0.87758	0	GS:SFHS core	4764	4071	8835
cg18035618	Depression Y	1	0.475659	0.00381755	0.00535193	0.00186733	0.00683375	0.784672	0.00691111	0.00860691	0.422038	0	GS:SFHS core	4807	4107	8914
cg18035618	Self declared depression	1	0.475659	0.00381755	0.00535193	0.00186733	0.00683375	0.784672	0.00691111	0.00860691	0.422038	0	GS:SFHS core	4807	4107	8914
cg22592140	Rheum arthritis Y	1	0.482799	-0.0130623	0.0186123	-0.0226316	0.0247303	0.360166	-0.000560835	0.0282663	0.984171	0	GS:SFHS core	4807	4107	8914
cg22592140	Currently troubled by pain	1	0.483816	0.00403164	0.00575802	0.00517983	0.00787575	0.510767	0.00271315	0.00843961	0.747865	0	GS:SFHS core	4687	3996	8683
cg18035618	Chronic Pain Intensity	1	0.485002	0.000107387	0.000153788	0.000212904	0.0002105	0.311935	-1.34092e-05	0.000225226	0.952532	0	GS:SFHS core	2067	1675	3742
cg18035618	Hips	1	0.490992	0.000160867	0.000233569	0.000792857	0.00031343	0.0114514	-0.000628396	0.000350264	0.0728784	89.063	GS:SFHS core	4696	4040	8736
cg21252175	Hip fracture Y	1	0.49853	-0.0128085	0.018925	-0.0191557	0.02569	0.455917	-0.00527666	0.027985	0.850452	0	GS:SFHS core	4807	4107	8914
cg21252175	Bowel cancer Y	1	0.501668	-0.0138748	0.0206511	-0.0257727	0.0311423	0.40795	-0.00453679	0.0275894	0.869393	0	GS:SFHS core	4807	4107	8914
cg21252175	Ever fracture	1	0.508965	0.00012619	0.000191066	0.000325672	0.000285206	0.253562	-3.62316e-05	0.000257353	0.888046	0	GS:SFHS core	4673	3994	8667
cg18035618	levine age acc 9k	1	0.513968	0.000293822	0.000450184	-0.000127093	0.00061999	0.837588	0.000763248	0.000654743	0.243796	0	GS:SFHS core	4802	4103	8905
cg22592140	Forced expiratory flow	1	0.516336	-0.00212713	0.00327754	-0.00343614	0.0046064	0.455743	-0.000784944	0.00466442	0.86637	0	GS:SFHS core	3943	3464	7407
cg22592140	Body Fat Composition	1	0.518124	0.000332648	0.000514743	8.92588e-05	0.000693614	0.897611	0.000631013	0.000767965	0.411315	0	GS:SFHS core	4681	3998	8679
cg18035618	Parkinsons Y	1	0.520095	-0.0224762	0.0349445	0.0207877	0.0600853	0.72938	-0.0445891	0.0429563	0.299327	0	GS:SFHS core	4807	4107	8914
cg21252175	Forced vital capacity	1	0.536009	0.0019938	0.00322174	-0.00146938	0.00469869	0.754509	0.00506665	0.00442598	0.252392	2.46397	GS:SFHS core	3956	3482	7438
cg21252175	Chronic Pain Intensity	1	0.536505	-9.74087e-05	0.000157592	-6.32351e-05	0.000221453	0.775255	-0.00013247	0.000224312	0.554895	0	GS:SFHS core	2067	1675	3742
cg18035618	SIMD	1	0.537043	-0.00228921	0.00370847	-0.000222786	0.00521446	0.965923	-0.00440405	0.00527521	0.403849	0	GS:SFHS core	4544	3908	8452
cg22592140	packs day	1	0.544194	-0.00374167	0.00616946	0.000141389	0.00833997	0.986475	-0.00843475	0.00916867	0.357651	0	GS:SFHS core	4865	4160	9025
cg18035618	Alcohol consumption	1	0.544735	-0.00103277	0.00170517	-0.00120469	0.00232557	0.604471	-0.000832872	0.00250767	0.73981	0	GS:SFHS core	4345	3758	8103
cg21252175	Eysenck Personality Questionnaire extrovert	1	0.547046	0.000326296	0.000541847	0.000357163	0.000778399	0.646368	0.000297279	0.000754724	0.693683	0	GS:SFHS core	4791	4088	8879
cg18035618	Verbal Fluency	1	0.548768	-0.000114744	0.000191364	-0.000244061	0.000265986	0.358891	2.40159e-05	0.000275526	0.930546	0	GS:SFHS core	4770	4052	8822
cg22592140	Chronic Pain Intensity	1	0.553617	0.00015984	0.000269842	-9.05974e-05	0.000361695	0.802241	0.000474202	0.000405235	0.242094	7.51098	GS:SFHS core	2067	1675	3742
cg21252175	Glucose	1	0.55592	0.000517506	0.000878749	0.000572531	0.00124137	0.64467	0.000462238	0.00124411	0.710256	0	GS:SFHS core	4696	3965	8661
cg18035618	HDL cholesterol	1	0.557171	0.000464943	0.000792	0.000203734	0.0010837	0.850886	0.000764404	0.00116034	0.510077	0	GS:SFHS core	4762	4069	8831
cg21252175	Menarche	1	0.558298	-0.00254448	0.00434678	-0.00636962	0.00612964	0.298823	0.00132499	0.00616506	0.82985	0	GS:SFHS core	2884	2226	5110
cg21252175	General cognitive ability	1	0.566304	-0.00167037	0.00291258	-0.000904636	0.00420069	0.829501	-0.00237932	0.00404192	0.556122	0	GS:SFHS core	4710	4001	8711
cg22592140	Mill Hill Vocabulary Correct	1	0.568204	-0.000617744	0.00108243	-0.000262414	0.0015274	0.863599	-0.000976247	0.00153421	0.524604	0	GS:SFHS core	4722	4029	8751
cg22592140	Estimated glomerular filtration rate	1	0.570228	-0.00013239	0.000233197	-3.82415e-05	0.000310304	0.901923	-0.000254558	0.000353478	0.471472	0	GS:SFHS core	4764	4079	8843
cg18035618	Eysenck Personality Questionnaire neurotic	1	0.583779	-0.000308282	0.000562689	2.65261e-05	0.000763349	0.972281	-0.000706681	0.00083269	0.396114	0	GS:SFHS core	4791	4090	8881
cg18035618	Forced expiratory flow	1	0.584955	-0.000970471	0.0017769	0.00226884	0.0025417	0.372102	-0.00406706	0.00248508	0.101807	68.5234	GS:SFHS core	3943	3464	7407
cg18035618	birthweight final with sex gest corrected	1	0.585929	3.08373e-06	5.66087e-06	8.65037e-07	6.33521e-06	0.891413	1.18727e-05	1.2609e-05	0.347149	0	linked data	1307	334	1641
cg22592140	Total cholesterol	1	0.586949	-0.0016442	0.00302652	-0.00808246	0.00414124	0.0510328	0.00573667	0.00443405	0.195816	80.7242	GS:SFHS core	4765	4070	8835
cg22592140	Chronic Pain Present Intensity	1	0.594961	0.00181606	0.00341583	0.00178015	0.00473962	0.707294	0.00185487	0.00492727	0.706663	0	GS:SFHS core	1145	1019	2164
cg21252175	Type of diabetes	1	0.598091	-0.00768337	0.0145754	-0.0270175	0.0215078	0.210076	0.00873653	0.0198207	0.659794	33.0817	GS:SFHS core	319	259	578
cg22592140	Glucose	1	0.600101	0.0007795	0.00148687	0.0012878	0.0019855	0.516629	0.000130484	0.00224357	0.953625	0	GS:SFHS core	4696	3965	8661
cg22592140	APGAR 5 MINUTES	1	0.604632	0.00514945	0.00994581	0.0160993	0.008565	0.0606474	-0.0038844	0.00592211	0.512507	72.848	linked data	622	272	894
cg22592140	Forced expiratory volume	1	0.620458	-0.003066	0.00619141	-0.0044	0.00875569	0.615323	-0.00173182	0.00875627	0.843229	0	GS:SFHS core	3955	3480	7435
cg21252175	Ankle brachial pressure index	1	0.630996	0.00049865	0.00103815	0.000759629	0.0014948	0.61135	0.000255477	0.0014429	0.859472	0	GS:SFHS core	4647	3977	8624
cg22592140	Bowel cancer Y	1	0.635313	0.0166658	0.0351404	-0.0164636	0.0499299	0.741615	0.0491818	0.0494655	0.320153	0	GS:SFHS core	4807	4107	8914
cg18035618	General Health Questionnaire Score	1	0.644981	-0.000197701	0.00042909	0.000100726	0.000575045	0.860959	-0.000572606	0.00064453	0.374375	0	GS:SFHS core	4679	4009	8688
cg22592140	levine age acc 9k	1	0.6472	-0.000381937	0.000834551	-0.000531152	0.001125	0.636852	-0.00019934	0.00124449	0.872749	0	GS:SFHS core	4802	4103	8905
cg22592140	Mean heart rate	1	0.652899	-0.000133254	0.000296291	-0.000229377	0.0004073	0.57335	-2.52128e-05	0.000431812	0.953442	0	GS:SFHS core	4796	4095	8891
cg21252175	Logical Memory Delay Correct	1	0.661549	-0.000193109	0.000441113	-0.000217065	0.000630634	0.73071	-0.00017016	0.000617239	0.782809	0	GS:SFHS core	4754	4060	8814
cg18035618	Possible angina	1	0.662539	0.00680851	0.0156012	0.00190909	0.0215555	0.929525	0.0121985	0.0226089	0.590394	0	GS:SFHS core	212	168	380
cg22592140	Alcohol consumption	1	0.663327	0.00135734	0.00311801	0.00301049	0.00412369	0.465401	-0.00084946	0.00476444	0.858504	0	GS:SFHS core	4345	3758	8103
cg21252175	Height	1	0.665288	-0.000208047	0.000480897	0.000158235	0.000699037	0.82093	-0.000537148	0.000662607	0.41761	0	GS:SFHS core	4790	4092	8882
cg22592140	Urea	1	0.665485	0.000293597	0.000679066	-0.0002651	0.000924608	0.774342	0.000947868	0.00100057	0.343529	0	GS:SFHS core	4774	4080	8854
cg21252175	Diabetes Y	1	0.687426	-0.00335632	0.00834179	0.0099047	0.0121089	0.413416	-0.0153342	0.0115082	0.182782	56.1912	GS:SFHS core	4807	4107	8914
cg21252175	Parkinsons Y	1	0.692059	0.0149825	0.0378287	0.00694725	0.0680182	0.918651	0.0185809	0.0455176	0.683138	0	GS:SFHS core	4807	4107	8914
cg21252175	Verbal Fluency	1	0.697299	8.09696e-05	0.000208165	-6.58212e-05	0.000300121	0.826414	0.000217058	0.000288974	0.452615	0	GS:SFHS core	4770	4052	8822
cg21252175	Likert Score	1	0.702261	-8.39775e-05	0.000219681	-2.8784e-05	0.00030692	0.925285	-0.000141959	0.000314575	0.651818	0	GS:SFHS core	4686	4018	8704
cg18035618	Type of diabetes	1	0.706085	-0.00511223	0.013556	-0.00687928	0.0205496	0.738047	-0.00375082	0.0180374	0.835457	0	GS:SFHS core	319	259	578
cg18035618	Total cholesterol	1	0.708782	0.000609914	0.001633	0.00250183	0.00228816	0.274282	-0.00135396	0.00233127	0.561419	28.2278	GS:SFHS core	4765	4070	8835
cg21252175	Possible angina	1	0.709253	-0.00703724	0.0188737	-0.0133059	0.0252377	0.598687	0.000917136	0.0284292	0.974312	0	GS:SFHS core	212	168	380
cg21252175	Ever osteoarthritis	1	0.711506	0.00157288	0.00425293	0.00813565	0.00623512	0.192024	-0.00413698	0.00581586	0.476924	51.7315	GS:SFHS core	4501	3880	8381
cg18035618	FEV1 to FVC	1	0.717901	0.000652992	0.00180751	0.00410487	0.00259118	0.113235	-0.00261863	0.00252261	0.299315	71.0703	GS:SFHS core	3937	3455	7392
cg21252175	Mean heart rate	1	0.720094	6.24895e-05	0.000174389	0.000248733	0.00025471	0.32885	-0.000101847	0.000239262	0.670368	0.6372	GS:SFHS core	4796	4095	8891
cg22592140	HDL cholesterol	1	0.724185	-0.000517993	0.00146794	-0.00127422	0.00196333	0.516363	0.000440672	0.00221055	0.841999	0	GS:SFHS core	4762	4069	8831
cg22592140	Lung cancer Y	1	0.726829	0.0209289	0.0599087	0.0417632	0.0765964	0.585616	-0.0118968	0.0961447	0.901529	0	GS:SFHS core	4807	4107	8914
cg21252175	Forced expiratory volume	1	0.728401	-0.00124343	0.00358076	-0.00832077	0.00531068	0.117242	0.0046562	0.00484872	0.336975	69.2916	GS:SFHS core	3955	3480	7435
cg18035618	Chronic Pain Present Intensity	1	0.72866	0.000684932	0.00197439	0.00361797	0.00277683	0.192874	-0.00231401	0.00280785	0.41007	55.6819	GS:SFHS core	1145	1019	2164
cg18035618	Currently troubled by pain	1	0.729782	0.00107192	0.00310329	0.00072762	0.00433817	0.866807	0.00143275	0.00444106	0.747004	0	GS:SFHS core	4687	3996	8683
cg18035618	Diabetes Y	1	0.732914	-0.00260118	0.00762247	-0.00368473	0.0106974	0.730522	-0.00148358	0.0108642	0.891388	0	GS:SFHS core	4807	4107	8914
cg22592140	Potassium	1	0.735532	-0.000824946	0.00244228	0.00153797	0.00334852	0.646041	-0.00351067	0.00356992	0.32547	6.00961	GS:SFHS core	4724	3994	8718
cg22592140	General cognitive ability	1	0.742292	-0.0016325	0.00496473	-0.00436936	0.0067522	0.517598	0.00158851	0.00732514	0.82833	0	GS:SFHS core	4710	4001	8711
cg18035618	Potassium	1	0.743954	-0.000426255	0.00130504	0.00137375	0.00183898	0.455088	-0.00225247	0.00185232	0.224046	48.1889	GS:SFHS core	4724	3994	8718
cg22592140	Diagnosed major depressive disorder	1	0.744258	0.00255756	0.00783999	0.00460995	0.00935839	0.622318	-0.00227322	0.0143575	0.874205	0	GS:SFHS core	4794	4093	8887
cg22592140	Mood disorder questionnaire	1	0.749723	0.000470319	0.00147433	-4.334e-05	0.00207482	0.983336	0.000994206	0.00209537	0.635204	0	GS:SFHS core	2588	2425	5013
cg22592140	SIMD	1	0.768312	0.00201949	0.0068554	0.0107849	0.00938603	0.250603	-0.0080032	0.0100366	0.425269	46.5053	GS:SFHS core	4544	3908	8452
cg22592140	lifetime smoking status	1	0.771595	0.000974088	0.00335558	0.00129773	0.00445246	0.77071	0.000548593	0.00510525	0.914432	0	GS:SFHS core	4810	4109	8919
cg22592140	Menopause	1	0.77766	-0.00134763	0.00477258	-0.00212081	0.00639117	0.740063	-0.000372994	0.00717565	0.958553	0	GS:SFHS core	1444	1235	2679
cg21252175	Body Fat Composition	1	0.782718	-8.4527e-05	0.000306503	-0.000302265	0.000436757	0.488931	0.000126761	0.000430239	0.768293	0	GS:SFHS core	4681	3998	8679
cg18035618	Asthma Y	1	0.786859	-0.00129974	0.00480689	0.000567031	0.00653237	0.930831	-0.00350431	0.00709884	0.621583	0	GS:SFHS core	4807	4107	8914
cg21252175	Chronic Pain Present Intensity	1	0.79504	-0.000510154	0.00196386	-0.00177842	0.00264064	0.50078	0.00105948	0.00293767	0.718435	0	GS:SFHS core	1145	1019	2164
cg21252175	Menopause	1	0.801438	0.000730032	0.00290287	-0.00177653	0.00421709	0.673622	0.00298732	0.00400191	0.455527	0	GS:SFHS core	1444	1235	2679
cg18035618	JUANDICE	1	0.805393	-0.00200502	0.00813813	0.000736283	0.00941813	0.937717	-0.0100841	0.0161684	0.533488	0	linked data	553	248	801
cg18035618	Glucose	1	0.810263	0.000192088	0.000800076	-0.000337231	0.00109357	0.75781	0.000801734	0.00117362	0.494566	0	GS:SFHS core	4696	3965	8661
cg21252175	Hips	1	0.816219	5.98207e-05	0.000257392	3.91037e-05	0.000356409	0.912639	8.24037e-05	0.000372113	0.824755	0	GS:SFHS core	4696	4040	8736
cg21252175	Estimated glomerular filtration rate	1	0.818267	-3.17682e-05	0.000138258	1.51419e-05	0.000194255	0.937872	-7.99276e-05	0.000196824	0.684701	0	GS:SFHS core	4764	4079	8843
cg22592140	APGAR 1 MINUTE	1	0.818567	-0.0023607	0.0102913	0.00739747	0.00649071	0.254873	-0.0132142	0.00804399	0.101735	74.8529	linked data	622	274	896
cg21252175	Rheum arthritis Y	1	0.822508	0.0024728	0.0110236	-0.0170973	0.0154251	0.267744	0.0229007	0.0157596	0.146265	69.6032	GS:SFHS core	4807	4107	8914
cg21252175	Digit Symbol Coding Correct	1	0.834173	-2.56129e-05	0.000122343	5.78163e-05	0.000177088	0.744073	-0.000101793	0.000169219	0.547512	0	GS:SFHS core	4759	4054	8813
cg21252175	Creatinine	1	0.835322	-4.66268e-05	0.000224295	-0.00033373	0.000316072	0.291083	0.000244616	0.000318343	0.442292	39.8345	GS:SFHS core	4767	4073	8840
cg22592140	General Health Questionnaire Score	1	0.843337	0.000157505	0.000796983	-0.000684971	0.00104788	0.513353	0.00131362	0.00122753	0.284624	34.7862	GS:SFHS core	4679	4009	8688
cg18035618	Mood disorder questionnaire	1	0.843946	0.00015381	0.000781361	-1.41178e-05	0.00112554	0.989993	0.000310019	0.00108556	0.775221	0	GS:SFHS core	2588	2425	5013
cg22592140	Eysenck Personality Questionnaire neurotic	1	0.846804	0.000201208	0.00104146	0.00112914	0.00138373	0.414533	-0.00101131	0.00158174	0.522623	3.5995	GS:SFHS core	4791	4090	8881
cg18035618	Weight	1	0.854411	-3.07428e-05	0.000167542	0.000414004	0.000227972	0.0694285	-0.000553081	0.000247059	0.0252321	87.9167	GS:SFHS core	4764	4075	8839
cg22592140	Type of diabetes	1	0.857761	0.00399482	0.0222894	0.00544391	0.0355609	0.878437	0.00305711	0.028606	0.914987	0	GS:SFHS core	319	259	578
cg22592140	Breast cancer Y	1	0.862597	-0.00370095	0.0213842	0.0111092	0.0296348	0.707774	-0.0197897	0.0308876	0.521753	0	GS:SFHS core	4807	4107	8914
cg22592140	Ever rheumatoid	1	0.863757	4.28573e-05	0.00024976	-0.00028663	0.000351504	0.414865	0.000378836	0.00035495	0.285907	43.6497	GS:SFHS core	4447	3816	8263
cg22592140	Sodium	1	0.872836	0.000241496	0.00150881	0.000652677	0.0020717	0.752743	-0.000222947	0.0022018	0.919352	0	GS:SFHS core	4772	4076	8848
cg22592140	Ever osteoarthritis	1	0.872975	0.00116311	0.00727485	-0.0106129	0.0100853	0.292711	0.013937	0.0105039	0.18464	64.8174	GS:SFHS core	4501	3880	8381
cg18035618	Mean diastolic	1	0.873475	-2.55843e-05	0.000160659	0.000266724	0.000230853	0.247992	-0.000300122	0.000223726	0.179843	67.8363	GS:SFHS core	4798	4099	8897
cg18035618	Sodium	1	0.877778	0.000125177	0.000813966	-0.000389075	0.00114338	0.733658	0.00065359	0.00115902	0.572842	0	GS:SFHS core	4772	4076	8848
cg21252175	APGAR 1 MINUTE	1	0.878647	0.00047128	0.00308663	-0.00155885	0.00358825	0.664133	0.00516421	0.00554776	0.352852	3.42109	linked data	622	274	896
cg22592140	gestational age	1	0.888674	0.0012423	0.0088747	-0.00648398	0.00329904	0.0495776	0.0114361	0.00742309	0.124454	79.452	linked data	1339	335	1674
cg18035618	Diagnosed major depressive disorder	1	0.892972	-0.000573313	0.00426114	-0.000124378	0.00515902	0.980767	-0.00153705	0.00755882	0.838876	0	GS:SFHS core	4794	4093	8887
cg22592140	FEV1 to FVC	1	0.893464	0.000447181	0.00333911	-0.00434855	0.00469771	0.354673	0.00534429	0.00474711	0.260329	52.5248	GS:SFHS core	3937	3455	7392
cg22592140	birthweight final with sex gest corrected	1	0.894804	-1.50076e-06	1.13498e-05	-1.8606e-06	1.28563e-05	0.884952	-2.29564e-07	2.41637e-05	0.992426	0	linked data	1311	334	1645
cg22592140	Chronic obstructive pulmonary disease Stage	1	0.894973	0.00184334	0.0139632	-0.00345608	0.0223525	0.877171	0.00523473	0.0178814	0.769805	0	GS:SFHS core	689	710	1399
cg18035618	Body Fat Composition	1	0.920532	2.79303e-05	0.000279964	0.000613978	0.000385714	0.111498	-0.00062459	0.000407001	0.124958	79.5036	GS:SFHS core	4681	3998	8679
cg18035618	Prostate cancer Y	1	0.922604	-0.00223454	0.0230001	-0.00211207	0.0372847	0.954829	-0.00230978	0.0292228	0.937004	0	GS:SFHS core	4807	4107	8914
cg22592140	Likert Score	1	0.926994	3.41397e-05	0.000372591	-3.71599e-05	0.000493804	0.940017	0.000128391	0.000567747	0.821103	0	GS:SFHS core	4686	4018	8704
cg18035618	Urea	1	0.938387	2.82053e-05	0.000364894	0.000408984	0.000505979	0.418958	-0.000384432	0.000526721	0.465519	15.2593	GS:SFHS core	4774	4080	8854
cg21252175	COPD Y	1	0.947853	-0.000995879	0.0152269	-0.00282951	0.0207551	0.891567	0.00114142	0.0224079	0.959377	0	GS:SFHS core	4807	4107	8914
cg21252175	Highest eductional qualification	1	0.955331	5.26308e-05	0.000939613	-0.000497567	0.00137488	0.717445	0.000534806	0.00128709	0.677787	0	GS:SFHS core	4524	3880	8404
cg18035618	Hip fracture Y	1	0.955692	0.000956343	0.0172126	-0.0155503	0.0226942	0.493245	0.0233123	0.0264109	0.377463	19.7138	GS:SFHS core	4807	4107	8914
cg22592140	Schizotypal Personality Questionnaire Brief	1	0.956761	-7.36476e-05	0.00135836	-0.00151384	0.00183698	0.409962	0.0016639	0.00201773	0.409655	26.2654	GS:SFHS core	2689	2524	5213
cg18035618	Mean heart rate	1	0.959751	8.07278e-06	0.000159965	0.000195647	0.000224946	0.384481	-0.000183824	0.000227524	0.419175	28.9105	GS:SFHS core	4796	4095	8891
cg18035618	Mill Hill Vocabulary Correct	1	0.962234	-2.76063e-05	0.000583029	0.000308964	0.000844082	0.714355	-0.0003347	0.000806273	0.678076	0	GS:SFHS core	4722	4029	8751
cg21252175	High Blood Pressure Y	1	0.970741	0.000165526	0.00451292	0.00176357	0.00652633	0.786999	-0.00129878	0.00624726	0.835321	0	GS:SFHS core	4807	4107	8914
cg21252175	Logical Memory Immediate Correct	1	0.983667	-1.0252e-05	0.000500773	0.000268268	0.000714909	0.707493	-0.000278557	0.000701676	0.691397	0	GS:SFHS core	4782	4080	8862
cg22592140	Osteo arthritis Y	1	0.983712	0.000192742	0.00944074	-0.00886003	0.0130279	0.496485	0.0102036	0.0136999	0.456441	1.65303	GS:SFHS core	4807	4107	8914
cg22592140	Hip fracture Y	1	0.999019	3.91374e-05	0.0318334	-0.0380816	0.0411845	0.35519	0.0566156	0.0501731	0.259215	53.0139	GS:SFHS core	4807	4107	8914

## Sheet: s9
Supplementary table 9: results for POE-mQTL-modifier interaction model not including ORM PCs as covariates
mQTL-CpG-modifer trios								Discovery			Replication
CpG: id	CpG: chr	CpG: POS	mQTL: id	mQTL: chr	mQTL: POS	Modifier	Modifier type	P(dis)	Est(dis)	N(dis)	P(rep)	Est(rep)	N(rep)
cg22592140	7	130132419	rs142053217	7	130258926	predicted expression of KDM1A	Genetic	3.27e-06	6.463	1607	0.001437	6.333	645
cg21252175	15	64973903	rs111834387	15	64062211	predicted expression of TET2	Genetic	2.63e-05	3.496	1607	1.37e-08	12.77	647
cg18035618	20	57415978	rs117020124	20	57347435	Lifetime smoke status	Environmental	3.66e-05	-0.04029	1607	0.006828	-0.04426	647
			rs117823351	20	57369773	predicted expression of SIRT1	Genetic	2.27e-08	-0.2289	1607	0.000466	-0.248	646

## Sheet: s10
Supplementary table 10. annoations for mdifiable-POE-regulated CpGs and their mQTLs.the imprinting control region(ICR) information was extracted from Court et al. 2014 and the parent-of-origin differentially methylated regions (POE DMR) was extracted from Zink et al. 2018. Narrow Peak regions of three histone makers representing active chromatin status(H3k4me1, H3k4me3,H3k27ac) were extracted fro…
Annotations	modifiable-POE CpGs				mQTL of cg18035618		mQTL of cg22592140	mQTL of cg21252175
	cg18035618	cg22592140	cg21252175		rs117823351	rs117020124	rs142053217	rs111834387
Imprinting Control Region (ICR)	Yes	Yes	No		No	No	No	No
Parent of origin differentially methylated regions (POE DMR)	Yes	Yes	No		No	No	No	No
H3K4me1	Yes	Yes	Yes		No	No	No	Yes
H3K4me3	Yes	Yes	No		No	No	No	No
H3K27ac	Yes	No	Yes		Yes	No	No	Yes
Fantom 5 promoter(with in 500bp of Cage peak)	Yes	Yes	no		No	No	No	No
CTCF binding site	No	No	Yes		No	No	No	No
SINE	No	No	No		No	Yes	No	No
SINE(extension for 500bp)	No	No	No		No	Yes	Yes	Yes
LINE	No	No	No		No	No	Yes	No

[truncated: 3 more sheets: s11, s12, s13]
